# Supplementary material for: Identification of circular RNAs in cardiac hypertrophy and cardiac fibrosis
Source: Front Pharmacol. 2022 Aug 8;13:940768. doi: 10.3389/fphar.2022.940768 (PMC9393479; doi:10.3389/fphar.2022.940768)
Supplement: Supplementary file 1 [file Table2.XLSX]

## Sheet: Sheet1
Table S4. The 10 most significantly up-and-down regulated circRNAs in the hearts of TAC_4w vs sham group
circAltas_ID	Postion	logFC	PValue	Host gene
mmu-mt-Rnr2_0094	chrMT:1214|1878	9.18688	4.07e-14	ENSMUSG00000064339
mmu-Pdlim5_0008	chr3:142303943|142314448	5.24286	0.000371874	ENSMUSG00000028273
mmu-Tnrc6a_0002	chr7:123143750|123162877	4.63697	0.00054331	ENSMUSG00000052707
mmu-Nid1_0005	chr13:13468231|13478338	4.39489	0.00193896	ENSMUSG00000005397
mmu-Ptgis_0001	chr2:167221209|167227585	4.37955	0.00123214	ENSMUSG00000017969
mmu-Snrnp200_0011	chr2:127237461|127238820	4.3244	0.00160184	ENSMUSG00000003660
mmu-Rbm6_0001	chr9:107847268|107853403	4.00577	0.0045957	ENSMUSG00000032582
mmu-Nrip1_0002	chr16:76330746|76352549	3.94296	0.00799227	ENSMUSG00000048490
mmu-Phka2_0001	chrX:160541369|160564359	3.92355	0.00637525	ENSMUSG00000031295
mmu-Esyt2_0002	chr12:116317830|116334256	3.87922	0.00609789	ENSMUSG00000021171
mmu-mt-Cytb_0078	chrMT:14522|14717	-5.21496	4.41e-05	ENSMUSG00000064370
mmu-mt-Nd5_0036	chrMT:10416|13259	-5.02505	7.31e-05	ENSMUSG00000064367
mmu-Zfp280d_0043	chr9:72295279|72339048	-4.92286	0.000168225	ENSMUSG00000038535
mmu-Trpm7_0037	chr2:126797662|126799234	-4.80094	0.000143033	ENSMUSG00000027365
mmu-Vps54_0003	chr11:21263199|21264871	-4.33759	0.000834766	ENSMUSG00000020128
mmu-Rttn_0016	chr18:89026959|89048520	-4.18368	0.00273191	ENSMUSG00000023066
mmu-Slc16a1_0003	chr3:104649258|104651029	-4.14652	0.0024043	ENSMUSG00000032902
mmu-Mdm4_0005	chr1:132991700|132992225	-4.13213	0.00254518	ENSMUSG00000054387
mmu-mt-Nd1_0001	chrMT:2948|3231	-4.09567	6.07e-07	ENSMUSG00000064341
mmu-Apoo-ps_0001	chr13:107414350|107414728	-4.02814	0.00301408	ENSMUSG00000049233
