# Supplementary material for: Identification of circular RNAs in cardiac hypertrophy and cardiac fibrosis
Source: Front Pharmacol. 2022 Aug 8;13:940768. doi: 10.3389/fphar.2022.940768 (PMC9393479; doi:10.3389/fphar.2022.940768)
Supplement: Supplementary file 2 [file Table3.XLSX]

## Sheet: mmu-Cpeb3-0007（2w）
	Data Set	Target	Sample	Relative Quantity	Expression	Mean Cq
	1-SYBR	β-actin	sham1	0.366971		20.3518
	1-SYBR	β-actin	sham2	0.310206		20.5942
	1-SYBR	β-actin	sham3	0.491727		19.9296
	1-SYBR	β-actin	sham4	0.579615		19.6923
	1-SYBR	β-actin	sham5	0.345188		20.44
	1-SYBR	β-actin	TAC_2w-1	0.959704		18.9648
	1-SYBR	β-actin	TAC_2w-2	0.787161		19.2508
	1-SYBR	β-actin	TAC_2w-3	0.580786		19.6894
	1-SYBR	β-actin	TAC_2w-4	1		18.9055
	1-SYBR	β-actin	TAC_2w-5	0.544376		19.7828
	1-SYBR	mmu-Cpeb3-0007	sham1	0.760771	2.07311	29.4786
	1-SYBR	mmu-Cpeb3-0007	sham2	0.901956	2.9076	29.233
	1-SYBR	mmu-Cpeb3-0007	sham3	0.829649	1.68721	29.3536
	1-SYBR	mmu-Cpeb3-0007	sham4	0.824292	1.42214	29.3629
	1-SYBR	mmu-Cpeb3-0007	sham5	1	2.89697	29.0841
	1-SYBR	mmu-Cpeb3-0007	TAC_2w-1	0.564593	0.588299	29.9088
	1-SYBR	mmu-Cpeb3-0007	TAC_2w-2	0.193281	0.245542	31.4554
	1-SYBR	mmu-Cpeb3-0007	TAC_2w-3	0.316439	0.544846	30.7441
	1-SYBR	mmu-Cpeb3-0007	TAC_2w-4	0.497974	0.497974	30.09
	1-SYBR	mmu-Cpeb3-0007	TAC_2w-5	0.277946	0.510577	30.9312

## Sheet: mmu-Nfkb1_0001（2w）
	Data Set	Target	Sample	Relative Quantity	Expression	Mean Cq
	1-SYBR	β-actin	sham1	0.312094		19.2328
	1-SYBR	β-actin	sham2	0.2533		19.534
	1-SYBR	β-actin	sham3	0.502368		18.5461
	1-SYBR	β-actin	sham4	1		17.5529
	1-SYBR	β-actin	sham5	0.473461		18.6316
	1-SYBR	β-actin	TAC_2w-1	0.382356		18.9399
	1-SYBR	β-actin	TAC_2w-2	0.170154		20.108
	1-SYBR	β-actin	TAC_2w-3	0.0675729		21.4403
	1-SYBR	β-actin	TAC_2w-4	0.182805		20.0045
	1-SYBR	β-actin	TAC_2w-5	0.0977464		20.9077
	1-SYBR	mmu-Nfkb1_0001	sham1	0.394002	1.26245	26.728
	1-SYBR	mmu-Nfkb1_0001	sham2	0.249528	0.985107	27.387
	1-SYBR	mmu-Nfkb1_0001	sham3	1	1.99057	25.3843
	1-SYBR	mmu-Nfkb1_0001	sham4	0.895166	0.895166	25.5441
	1-SYBR	mmu-Nfkb1_0001	sham5	0.603494	1.27465	26.1129
	1-SYBR	mmu-Nfkb1_0001	TAC_2w-1	0.0910629	0.238163	28.8413
	1-SYBR	mmu-Nfkb1_0001	TAC_2w-2	0.0898221	0.527886	28.8611
	1-SYBR	mmu-Nfkb1_0001	TAC_2w-3	0.0389322	0.576151	30.0672
	1-SYBR	mmu-Nfkb1_0001	TAC_2w-4	0.0883743	0.483434	28.8845
	1-SYBR	mmu-Nfkb1_0001	TAC_2w-5	0.0478729	0.489766	29.769

## Sheet: mmu-Cpeb3_0007（4w）
	Data Set	Target	Sample	Relative Quantity	Expression	Mean Cq
	1-SYBR	β-actin	sham1	0.223104		19.2994
	1-SYBR	β-actin	sham2	0.23579		19.2197
	1-SYBR	β-actin	sham3	0.277687		18.9837
	1-SYBR	β-actin	sham4	0.196318		19.484
	1-SYBR	β-actin	sham5	0.181649		19.596
	1-SYBR	β-actin	TAC_4w-1	0.402166		18.4494
	1-SYBR	β-actin	TAC_4w-2	0.483593		18.1834
	1-SYBR	β-actin	TAC_4w-3	1		17.1352
	1-SYBR	β-actin	TAC_4w-4	0.379409		18.5334
	1-SYBR	β-actin	TAC_4w-5	0.421193		18.3827
	1-SYBR	mmu-Cpeb3_0007	sham1	0.56956	2.55288	29.8332
	1-SYBR	mmu-Cpeb3_0007	sham2	0.973347	4.12803	29.0601
	1-SYBR	mmu-Cpeb3_0007	sham3	1	3.60118	29.0211
	1-SYBR	mmu-Cpeb3_0007	sham4	0.652291	3.32262	29.6375
	1-SYBR	mmu-Cpeb3_0007	sham5	0.371554	2.04545	30.4495
	1-SYBR	mmu-Cpeb3_0007	TAC_4w-1	0.116166	0.28885	32.1269
	1-SYBR	mmu-Cpeb3_0007	TAC_4w-2	0.251058	0.519152	31.015
	1-SYBR	mmu-Cpeb3_0007	TAC_4w-3	0.525367	0.525367	29.9497
	1-SYBR	mmu-Cpeb3_0007	TAC_4w-4	0.0988013	0.260408	32.3605
	1-SYBR	mmu-Cpeb3_0007	TAC_4w-5	0.250996	0.595917	31.0154

## Sheet: mmu-Hecw2_0009（4w）
	Data Set	Target	Sample	Relative Quantity	Expression	Mean Cq
	1-SYBR	β-actin	Sham1	0.686007		18.7852
	1-SYBR	β-actin	Sham2	0.775963		18.6074
	1-SYBR	β-actin	sham3	0.525805		19.1689
	1-SYBR	β-actin	Sham4	0.910744		18.3764
	1-SYBR	β-actin	Sham5	1		18.2415
	1-SYBR	β-actin	TAC_4w-1	0.422431		19.4847
	1-SYBR	β-actin	TAC_4w-2	0.564858		19.0655
	1-SYBR	β-actin	TAC_4w-3	0.818256		18.5309
	1-SYBR	β-actin	TAC_4w-4	0.817059		18.533
	1-SYBR	β-actin	TAC_4w-5	0.304198		19.9584
	1-SYBR	mmu-Hecw2_0009	Sham1	0.304292	0.44357	30.0538
	1-SYBR	mmu-Hecw2_0009	Sham2	0.41597	0.536069	29.6028
	1-SYBR	mmu-Hecw2_0009	sham3	0.323269	0.614807	29.9665
	1-SYBR	mmu-Hecw2_0009	Sham4	0.476619	0.523329	29.4064
	1-SYBR	mmu-Hecw2_0009	Sham5	0.519941	0.519941	29.2809
	1-SYBR	mmu-Hecw2_0009	TAC_4w-1	0.573764	1.35824	29.1388
	1-SYBR	mmu-Hecw2_0009	TAC_4w-2	0.553771	0.980373	29.19
	1-SYBR	mmu-Hecw2_0009	TAC_4w-3	0.890658	1.08848	28.5044
	1-SYBR	mmu-Hecw2_0009	TAC_4w-4	1	1.2239	28.3374
	1-SYBR	mmu-Hecw2_0009	TAC_4w-5	0.561908	1.84718	29.1689

## Sheet: mmu-Itgbl1_0002（4w）
	Data Set	Target	Sample	Relative Quantity	Expression	Mean Cq
	1-SYBR	β-actin	sham1	0.381542		19.0174
	1-SYBR	β-actin	sham2	0.171895		20.1677
	1-SYBR	β-actin	sham3	0.0677674		21.5105
	1-SYBR	β-actin	sham4	0.184697		20.064
	1-SYBR	β-actin	sham5	0.0968879		20.9948
	1-SYBR	β-actin	TAC1_4w-1	0.313583		19.3004
	1-SYBR	β-actin	TAC1_4w-2	0.252908		19.6106
	1-SYBR	β-actin	TAC1_4w-3	0.501999		18.6215
	1-SYBR	β-actin	TAC1_4w-4	1		17.6273
	1-SYBR	β-actin	TAC1_4w-5	0.472628		18.7085
	1-SYBR	mmu-Itgbl1_0002	sham1	0.0453069	0.118747	31.8167
	1-SYBR	mmu-Itgbl1_0002	sham2	0.0133572	0.0777055	33.5788
	1-SYBR	mmu-Itgbl1_0002	sham3	0.0288402	0.425576	32.4683
	1-SYBR	mmu-Itgbl1_0002	sham4	0.0194945	0.105549	33.0333
	1-SYBR	mmu-Itgbl1_0002	sham5	0.0140406	0.144915	33.5068
	1-SYBR	mmu-Itgbl1_0002	TAC1_4w-1	0.267261	0.852283	29.2562
	1-SYBR	mmu-Itgbl1_0002	TAC1_4w-2	0.165332	0.653724	29.9491
	1-SYBR	mmu-Itgbl1_0002	TAC1_4w-3	0.350309	0.697828	28.8658
	1-SYBR	mmu-Itgbl1_0002	TAC1_4w-4	1	1	27.3525
	1-SYBR	mmu-Itgbl1_0002	TAC1_4w-5	0.29702	0.628442	29.1039

## Sheet: mmu-Ryr2_0040（4w）
	Data Set	Target	Sample	Relative Quantity	Expression	Mean Cq
	1-SYBR	β-actin	sham1	0.221196		19.599
	1-SYBR	β-actin	sham2	0.23673		19.5011
	1-SYBR	β-actin	sham3	0.281236		19.2525
	1-SYBR	β-actin	sham4	0.269004		19.3167
	1-SYBR	β-actin	sham5	0.175438		19.9334
	1-SYBR	β-actin	TAC_4w-1	0.487994		18.4575
	1-SYBR	β-actin	TAC_4w-2	1		17.4224
	1-SYBR	β-actin	TAC_4w-3	0.368507		18.8626
	1-SYBR	β-actin	TAC_4w-4	0.427351		18.6489
	1-SYBR	β-actin	TAC_4w-5	0.416363		18.6865
	1-SYBR	mmu-Ryr2_0040	sham1	0.903211	4.08331	28.1494
	1-SYBR	mmu-Ryr2_0040	sham2	0.700027	2.95707	28.517
	1-SYBR	mmu-Ryr2_0040	sham3	0.480318	1.70788	29.0604
	1-SYBR	mmu-Ryr2_0040	sham4	0.500177	1.85936	29.002
	1-SYBR	mmu-Ryr2_0040	sham5	0.488177	2.78262	29.037
	1-SYBR	mmu-Ryr2_0040	TAC_4w-1	0.606421	1.24268	28.7241
	1-SYBR	mmu-Ryr2_0040	TAC_4w-2	1	1	28.0025
	1-SYBR	mmu-Ryr2_0040	TAC_4w-3	0.182407	0.49499	30.4573
	1-SYBR	mmu-Ryr2_0040	TAC_4w-4	0.507241	1.18694	28.9817
	1-SYBR	mmu-Ryr2_0040	TAC_4w-5	0.141131	0.338962	30.8274
