# Supplementary material for: Identification of circular RNAs in cardiac hypertrophy and cardiac fibrosis
Source: Front Pharmacol. 2022 Aug 8;13:940768. doi: 10.3389/fphar.2022.940768 (PMC9393479; doi:10.3389/fphar.2022.940768)
Supplement: Supplementary file 9 [file Table4.XLSX]

## Sheet: Sheet1
	Supplementary Table S6.Basic information of the circRNAs identified in this study
circAtlas ID	circAtlas ID-web_link	Postion	Strand	circRNA type	Host gene	Expression pattern
mmu-Nfkb1_0001	http://159.226.67.237:8080/new/circ_detail.php?ID=mmu-Nfkb1_0001	chr3:135655500|135669339	-	exon	ENSMUSG00000028163	up regulated in TAC_2w and TAC_4w
mmu-Smad4_0007	http://159.226.67.237:8080/new/circ_detail.php?ID=mmu-Smad4_0007	chr18:73675161|73678039	-	exon	ENSMUSG00000024515	up regulated in TAC_2w and TAC_4w
mmu-Hecw2_0009	http://159.226.67.237:8080/new/circ_detail.php?ID=mmu-Hecw2_0009	chr1:53904249|53914632	-	exon	ENSMUSG00000042807	up regulated in TAC_2w and TAC_4w
mmu-Itgbl1_0002	http://159.226.67.237:8080/new/circ_detail.php?ID=mmu-Hecw2_0009	chr1:53904249|53914632	-	exon	ENSMUSG00000042807	up regulated in TAC_2w and TAC_4w
mmu-Lrrc2_0005	http://159.226.67.237:8080/new/circ_detail.php?ID=mmu-Lrrc2_0005	chr9:110979470|110980963	+	exon	ENSMUSG00000032495	up regulated in TAC_2w and TAC_4w
mmu-Cpeb3_0007	http://159.226.67.237:8080/new/circ_detail.php?ID=mmu-Cpeb3_0007	chr19:37044522|37068291	-	exon	ENSMUSG00000039652	down regulated in TAC_2w and TAC_4w
mmu-Ryr2_0040	http://159.226.67.237:8080/new/circ_detail.php?ID=mmu-Ryr2_0040	chr13:11779185|11801925	-	exon	ENSMUSG00000021313	down regulated in TAC_2w and TAC_4w
mmu-Rtn4_0001	http://159.226.67.237:8080/new/circ_detail.php?ID=mmu-Rtn4_0001	chr11:29705535|29708770	+	exon	ENSMUSG00000020458	up regulated in TAC_2w and TAC_4w
