# Supplementary material for: Identification of circular RNAs in cardiac hypertrophy and cardiac fibrosis
Source: Front Pharmacol. 2022 Aug 8;13:940768. doi: 10.3389/fphar.2022.940768 (PMC9393479; doi:10.3389/fphar.2022.940768)
Supplement: Supplementary file 10 [file Table1.XLSX]

## Sheet: Sheet1
Table S3. The 10 most significantly up-and-down regulated circRNAs in the hearts of TAC_2w vs sham group
circAltas_ID	Postion	logFC	PValue	Host gene
mmu-mt-Rnr2_0094	chrMT:1214|1878	9.995	3.26e-23	ENSMUSG00000064339
mmu-Gm17428_0001	chr14:54963896|54991994	8.59438	4.96e-12	ENSMUSG00000090889
mmu-Sparc_0014	chr11:55394792|55395046	5.09356	0.00035298	ENSMUSG00000018593
mmu-Zfml_0026	chr6:83934949|83972283	4.523	0.000918123	ENSMUSG00000030016
mmu-Ptgis_0001	chr2:167221209|167227585	4.50755	0.00108438	ENSMUSG00000017969
mmu-Ddx10_0010	chr9:53204059|53229251	4.34483	0.00209076	ENSMUSG00000053289
mmu-Trip12_0083	chr1:84743094|84747329	4.24204	0.00255312	ENSMUSG00000026219
mmu-Aatf_0002	chr11:84467461|84473166	4.17166	0.00326058	ENSMUSG00000018697
mmu-Patl1_0008	chr19:11923387|11925226	4.10132	0.00496996	ENSMUSG00000046139
mmu-Gulp1_0001	chr1:44754343|44788542	4.09651	0.0064299	ENSMUSG00000056870
mmu-Erdr1_0001	chrY:90739142|90793417	-8.13524	2.54e-11	ENSMUSG00000096768
mmu-RP23-93K3_0019	chr14:54948081|54974066	-7.43142	4.99e-13	ENSMUSG00000101680
mmu-Gm17428_0006	chr14:54952246|54979562	-7.24377	2.07e-06	ENSMUSG00000090889
mmu-mt-Nd1_0001	chrMT:2948|3231	-6.55718	1.45e-08	ENSMUSG00000064341
mmu-mt-Cytb_0078	chrMT:14522|14717	-5.08035	0.000171679	ENSMUSG00000064370
mmu-Sppl2a_0008	chr2:126891530|126892828	-4.27479	0.0017845	ENSMUSG00000027366
mmu-Fry_0001	chr5:150466244|150471610	-3.99689	0.00800387	ENSMUSG00000056602
mmu-mt-Nd5_0036	chrMT:10416|13259	-3.97661	0.0012677	ENSMUSG00000064367
mmu-Rnf214_0012	chr9:45866566|45900256	-3.93438	0.00783209	ENSMUSG00000042790
mmu-Gigyf1_0001	chr5:137523799|137524413	-3.80588	0.011848	ENSMUSG00000029714
