# Supplementary material for: Identification of circular RNAs in cardiac hypertrophy and cardiac fibrosis
Source: Front Pharmacol. 2022 Aug 8;13:940768. doi: 10.3389/fphar.2022.940768 (PMC9393479; doi:10.3389/fphar.2022.940768)
Supplement: Supplementary file 12 [file DataSheet1.CSV]

Postion	circAtlas ID	circAtlas ID-web_link	Strand	circRNA type	Host gene	Sham1	Sham2	Sham3	Sham4	Sham5	sham_status	TAC2w_1	TAC2w_2	TAC2w_3	TAC2w_4	TAC2w_5	TAC_2w_status	TAC4w_1	TAC4w_2	TAC4w_3	TAC4w_4	TAC4w_5
10:100087347|100089271	mmu-Kitl_0004	http://159.226.67.237:8080/new/circ_detail.php?ID=mmu-Kitl_0004	+	exon	ENSMUSG00000019966	0	0	1	0	0	1	0	0	1	0	0	1	0	0	0	2	2
10:105321396|105323637	mmu-Tmtc2_0005	http://159.226.67.237:8080/new/circ_detail.php?ID=mmu-Tmtc2_0005	-	exon	ENSMUSG00000036019	2	0	2	1	0	1	1	0	1	1	1	1	2	0	0	0	0
10:105413217|105413787	mmu-Tmtc2_0011	http://159.226.67.237:8080/new/circ_detail.php?ID=mmu-Tmtc2_0011	-	exon	ENSMUSG00000036019	1	1	0	1	1	1	5	0	2	0	1	1	1	0	1	2	7
10:10698048|10782794	mmu-Grm1_0010	http://159.226.67.237:8080/new/circ_detail.php?ID=mmu-Grm1_0010	-	exon	ENSMUSG00000019828	0	2	1	1	0	1	5	1	0	3	0	1	1	0	0	0	2
10:10719223|10746791	mmu-Grm1_0004	http://159.226.67.237:8080/new/circ_detail.php?ID=mmu-Grm1_0004	-	exon	ENSMUSG00000019828	0	4	2	5	0	1	0	0	1	0	0	1	1	0	0	1	0
10:10733159|10746791	mmu-Grm1_0013	http://159.226.67.237:8080/new/circ_detail.php?ID=mmu-Grm1_0013	-	exon	ENSMUSG00000019828	0	4	1	0	0	1	4	0	0	1	1	1	0	3	0	0	1
10:10733159|10782794	mmu-Grm1_0001	http://159.226.67.237:8080/new/circ_detail.php?ID=mmu-Grm1_0001	-	exon	ENSMUSG00000019828	0	0	0	0	2	1	1	0	0	3	0	1	0	1	0	1	3
10:10782559|10936578	mmu-Grm1_0006	http://159.226.67.237:8080/new/circ_detail.php?ID=mmu-Grm1_0006	-	exon	ENSMUSG00000019828	0	4	1	3	2	1	1	3	0	0	2	1	0	2	2	4	2
10:108240105|108243130	mmu-Ppp1r12a_0011	http://159.226.67.237:8080/new/circ_detail.php?ID=mmu-Ppp1r12a_0011	+	exon	ENSMUSG00000019907	1	5	0	4	2	1	2	4	10	3	10	1	5	1	1	8	0
10:108240105|108253495	mmu-Ppp1r12a_0002	http://159.226.67.237:8080/new/circ_detail.php?ID=mmu-Ppp1r12a_0002	+	exon	ENSMUSG00000019907	1	0	0	2	5	1	4	1	3	1	5	1	1	3	5	1	3
10:108268572|108274188	mmu-Ppp1r12a_0026	http://159.226.67.237:8080/new/circ_detail.php?ID=mmu-Ppp1r12a_0026	+	exon	ENSMUSG00000019907	0	9	9	12	9	1	13	2	9	13	8	1	5	0	8	10	13
10:109727831|109747217	mmu-Nav3_0034	http://159.226.67.237:8080/new/circ_detail.php?ID=mmu-Nav3_0034	-	exon	ENSMUSG00000020181	1	0	1	0	3	1	1	0	0	2	0	1	1	3	0	0	0
10:109813169|109816373	mmu-Nav3_0058	http://159.226.67.237:8080/new/circ_detail.php?ID=mmu-Nav3_0058	-	intron	ENSMUSG00000020181	0	0	2	2	0	1	0	0	0	1	0	1	0	0	0	4	0
10:109816254|109824681	mmu-Nav3_0001	http://159.226.67.237:8080/new/circ_detail.php?ID=mmu-Nav3_0001	-	exon	ENSMUSG00000020181	0	5	1	2	3	1	8	2	2	3	4	1	1	1	1	3	3
10:11178734|11185462	mmu-Shprh_0014	http://159.226.67.237:8080/new/circ_detail.php?ID=mmu-Shprh_0014	+	exon	ENSMUSG00000090112	0	0	0	3	2	1	1	1	0	0	3	1	0	0	2	0	0
10:115294871|115302791	mmu-Rab21_0001	http://159.226.67.237:8080/new/circ_detail.php?ID=mmu-Rab21_0001	-	exon	ENSMUSG00000020132	2	1	0	0	0	1	0	0	3	0	1	1	1	0	2	0	1
10:115406353|115406898	mmu-Zfc3h1_0006	http://159.226.67.237:8080/new/circ_detail.php?ID=mmu-Zfc3h1_0006	+	exon	ENSMUSG00000034163	0	0	0	1	0	1	0	1	3	2	1	1	1	0	1	1	3
10:116349966|116361307	mmu-Ptprb_0004	http://159.226.67.237:8080/new/circ_detail.php?ID=mmu-Ptprb_0004	+	exon	ENSMUSG00000020154	1	0	0	3	0	1	2	1	2	2	2	1	0	0	0	1	0
10:116353791|116361307	mmu-Ptprb_0005	http://159.226.67.237:8080/new/circ_detail.php?ID=mmu-Ptprb_0005	+	exon	ENSMUSG00000020154	1	0	0	0	0	1	1	2	0	3	2	1	1	0	0	1	2
10:116492292|116507188	mmu-Cnot2_0005	http://159.226.67.237:8080/new/circ_detail.php?ID=mmu-Cnot2_0005	-	exon	ENSMUSG00000020166	0	0	0	0	0	0	2	0	1	1	0	1	0	0	0	1	5
10:116504035|116507188	mmu-Cnot2_0004	http://159.226.67.237:8080/new/circ_detail.php?ID=mmu-Cnot2_0004	-	exon	ENSMUSG00000020166	0	0	0	2	0	1	0	1	0	0	2	1	0	0	0	0	1
10:116517317|116549175	mmu-Cnot2_0008	http://159.226.67.237:8080/new/circ_detail.php?ID=mmu-Cnot2_0008	-	exon	ENSMUSG00000020166	4	3	0	0	13	1	21	4	9	0	3	1	11	3	3	11	12
10:116527827|116549175	mmu-Cnot2_0003	http://159.226.67.237:8080/new/circ_detail.php?ID=mmu-Cnot2_0003	-	exon	ENSMUSG00000020166	2	2	8	6	6	1	0	2	5	2	3	1	3	3	7	3	2
10:116914097|116928284	mmu-Rab3ip_0002	http://159.226.67.237:8080/new/circ_detail.php?ID=mmu-Rab3ip_0002	-	intron	ENSMUSG00000064181	0	0	1	2	0	1	1	2	1	0	0	1	0	0	0	0	1
10:116937397|116939481	mmu-Rab3ip_0006	http://159.226.67.237:8080/new/circ_detail.php?ID=mmu-Rab3ip_0006	-	exon	ENSMUSG00000064181	0	0	1	6	1	1	4	2	0	4	3	1	1	0	0	0	1
10:116953785|116964118	mmu-Gm10271_0001	http://159.226.67.237:8080/new/circ_detail.php?ID=mmu-Gm10271_0001	-	exon/intergenic	ENSMUSG00000069518	0	2	0	0	0	1	1	0	0	0	0	1	1	0	4	0	0
10:117077512|117081113	mmu-Frs2_0001	http://159.226.67.237:8080/new/circ_detail.php?ID=mmu-Frs2_0001	-	exon	ENSMUSG00000020170	0	0	1	0	0	1	2	0	0	0	0	1	0	0	1	2	0
10:117099943|117102198	mmu-Frs2_0005	http://159.226.67.237:8080/new/circ_detail.php?ID=mmu-Frs2_0005	-	exon	ENSMUSG00000020170	1	4	1	1	0	1	7	2	3	3	5	1	2	1	0	1	2
10:117355935|117367988	mmu-Cpsf6_0010	http://159.226.67.237:8080/new/circ_detail.php?ID=mmu-Cpsf6_0010	-	exon	ENSMUSG00000055531	0	1	2	2	6	1	8	5	4	7	13	1	8	3	3	6	4
10:117366081|117367988	mmu-Cpsf6_0006	http://159.226.67.237:8080/new/circ_detail.php?ID=mmu-Cpsf6_0006	-	exon	ENSMUSG00000055531	1	3	2	0	0	1	4	1	0	5	6	1	4	1	2	0	5
10:117692582|117695068	mmu-Mdm2_0005	http://159.226.67.237:8080/new/circ_detail.php?ID=mmu-Mdm2_0005	-	exon	ENSMUSG00000020184	1	0	0	0	0	1	3	0	0	3	3	1	0	0	0	1	0
10:117701565|117705229	mmu-Mdm2_0001	http://159.226.67.237:8080/new/circ_detail.php?ID=mmu-Mdm2_0001	-	exon	ENSMUSG00000020184	0	0	0	1	1	1	0	0	2	1	0	1	0	0	0	0	2
10:117777129|117777664	mmu-Nup107_0001	http://159.226.67.237:8080/new/circ_detail.php?ID=mmu-Nup107_0001	-	exon	ENSMUSG00000052798	0	0	2	0	0	1	2	0	0	0	1	1	0	0	0	0	0
10:117784995|117787911	mmu-Nup107_0006	http://159.226.67.237:8080/new/circ_detail.php?ID=mmu-Nup107_0006	-	exon	ENSMUSG00000052798	0	0	0	1	0	1	0	0	2	2	0	1	0	0	0	0	0
10:117817344|117818609	mmu-Rap1b_0004	http://159.226.67.237:8080/new/circ_detail.php?ID=mmu-Rap1b_0004	-	exon	ENSMUSG00000052681	0	0	0	0	5	1	2	4	0	1	0	1	1	0	1	5	3
10:117820462|117822869	mmu-Rap1b_0001	http://159.226.67.237:8080/new/circ_detail.php?ID=mmu-Rap1b_0001	-	exon	ENSMUSG00000052681	1	0	0	5	1	1	3	6	1	2	2	1	6	0	4	2	2
10:120176231|120182708	mmu-Irak3_0001	http://159.226.67.237:8080/new/circ_detail.php?ID=mmu-Irak3_0001	-	exon	ENSMUSG00000020227	0	1	1	1	1	1	3	1	4	5	1	1	0	0	2	4	1
10:120791402|120852092	mmu-Msrb3_0001	http://159.226.67.237:8080/new/circ_detail.php?ID=mmu-Msrb3_0001	-	exon	ENSMUSG00000051236	0	3	0	0	0	1	0	3	0	0	3	1	0	0	2	0	0
10:120825108|120852092	mmu-Msrb3_0004	http://159.226.67.237:8080/new/circ_detail.php?ID=mmu-Msrb3_0004	-	exon	ENSMUSG00000051236	20	27	20	13	5	1	30	16	16	12	8	1	10	17	8	18	39
10:120849976|120871151	mmu-Msrb3_0007	http://159.226.67.237:8080/new/circ_detail.php?ID=mmu-Msrb3_0007	-	exon	ENSMUSG00000051236	0	0	0	0	0	0	0	2	0	3	2	1	0	0	0	0	0
10:121371144|121376734	mmu-Gns_0006	http://159.226.67.237:8080/new/circ_detail.php?ID=mmu-Gns_0006	+	exon	ENSMUSG00000034707	0	0	0	4	0	1	2	0	0	0	1	1	0	0	0	0	1
10:121823037|121831912	mmu-Srgap1_0002	http://159.226.67.237:8080/new/circ_detail.php?ID=mmu-Srgap1_0002	-	exon	ENSMUSG00000020121	2	0	0	1	0	1	0	1	1	3	1	1	0	0	1	1	1
10:121925816|121931509	mmu-Srgap1_0001	http://159.226.67.237:8080/new/circ_detail.php?ID=mmu-Srgap1_0001	-	exon	ENSMUSG00000020121	1	7	11	12	9	1	23	6	16	15	2	1	9	9	13	19	23
10:122904092|122920845	mmu-Ppm1h_0009	http://159.226.67.237:8080/new/circ_detail.php?ID=mmu-Ppm1h_0009	+	exon	ENSMUSG00000034613	0	0	0	0	0	0	1	2	2	0	1	1	1	0	0	0	1
10:123163593|123181800	mmu-Usp15_0001	http://159.226.67.237:8080/new/circ_detail.php?ID=mmu-Usp15_0001	-	exon	ENSMUSG00000020124	0	0	0	0	2	1	3	0	0	2	3	1	1	0	0	0	1
10:123168227|123181800	mmu-Usp15_0008	http://159.226.67.237:8080/new/circ_detail.php?ID=mmu-Usp15_0008	-	exon	ENSMUSG00000020124	1	0	1	0	0	1	1	1	1	3	4	1	1	0	2	2	2
10:12413936|12455564	mmu-Utrn_0061	http://159.226.67.237:8080/new/circ_detail.php?ID=mmu-Utrn_0061	-	exon	ENSMUSG00000019820	0	0	0	0	0	0	2	0	3	0	0	1	0	0	0	1	1
10:12421597|12455564	mmu-Utrn_0059	http://159.226.67.237:8080/new/circ_detail.php?ID=mmu-Utrn_0059	-	exon	ENSMUSG00000019820	0	0	1	2	1	1	1	0	0	0	0	1	0	0	4	0	0
10:12436281|12442093	mmu-Utrn_0017	http://159.226.67.237:8080/new/circ_detail.php?ID=mmu-Utrn_0017	-	exon	ENSMUSG00000019820	3	0	0	2	1	1	2	0	0	0	0	1	0	1	0	0	0
10:12436281|12448092	mmu-Utrn_0013	http://159.226.67.237:8080/new/circ_detail.php?ID=mmu-Utrn_0013	-	exon	ENSMUSG00000019820	1	1	3	4	3	1	5	1	3	0	1	1	3	2	3	7	5
10:12436281|12455564	mmu-Utrn_0055	http://159.226.67.237:8080/new/circ_detail.php?ID=mmu-Utrn_0055	-	exon	ENSMUSG00000019820	8	21	23	32	21	1	27	25	17	16	19	1	28	13	20	32	47
10:12439627|12455564	mmu-Utrn_0006	http://159.226.67.237:8080/new/circ_detail.php?ID=mmu-Utrn_0006	-	exon	ENSMUSG00000019820	5	2	4	13	7	1	9	4	4	8	8	1	7	1	0	6	3
10:12475271|12486654	mmu-Utrn_0009	http://159.226.67.237:8080/new/circ_detail.php?ID=mmu-Utrn_0009	-	exon	ENSMUSG00000019820	0	3	0	1	0	1	0	0	3	0	1	1	1	0	1	0	0
10:12621191|12688427	mmu-Utrn_0060	http://159.226.67.237:8080/new/circ_detail.php?ID=mmu-Utrn_0060	-	exon	ENSMUSG00000019820	0	3	0	3	0	1	2	1	0	0	0	1	2	0	1	0	0
10:12633944|12641044	mmu-Utrn_0040	http://159.226.67.237:8080/new/circ_detail.php?ID=mmu-Utrn_0040	-	exon	ENSMUSG00000019820	0	0	0	1	0	1	0	1	0	1	0	1	2	1	2	0	1
10:12633944|12643611	mmu-Utrn_0058	http://159.226.67.237:8080/new/circ_detail.php?ID=mmu-Utrn_0058	-	exon	ENSMUSG00000019820	0	1	0	0	0	1	2	0	0	0	1	1	0	0	0	2	0
10:12633944|12654834	mmu-Utrn_0007	http://159.226.67.237:8080/new/circ_detail.php?ID=mmu-Utrn_0007	-	exon	ENSMUSG00000019820	0	0	0	0	0	0	2	0	5	0	0	1	0	0	0	1	1
10:12660779|12663538	mmu-Utrn_0057	http://159.226.67.237:8080/new/circ_detail.php?ID=mmu-Utrn_0057	-	exon	ENSMUSG00000019820	0	1	1	1	0	1	1	2	3	0	1	1	0	0	0	4	6
10:12678580|12688427	mmu-Utrn_0065	http://159.226.67.237:8080/new/circ_detail.php?ID=mmu-Utrn_0065	-	exon	ENSMUSG00000019820	0	0	0	4	2	1	0	0	1	0	0	1	0	0	0	0	1
10:12690730|12738266	mmu-Utrn_0117	http://159.226.67.237:8080/new/circ_detail.php?ID=mmu-Utrn_0117	-	exon	ENSMUSG00000019820	1	0	3	3	5	1	2	0	1	2	0	1	0	0	1	3	5
10:12709966|12711583	mmu-Utrn_0046	http://159.226.67.237:8080/new/circ_detail.php?ID=mmu-Utrn_0046	-	exon	ENSMUSG00000019820	0	0	0	0	0	0	2	0	0	0	0	1	0	0	0	2	0
10:12709966|12714374	mmu-Utrn_0063	http://159.226.67.237:8080/new/circ_detail.php?ID=mmu-Utrn_0063	-	exon	ENSMUSG00000019820	0	0	0	0	0	0	0	2	0	0	0	1	0	0	0	0	2
10:12713254|12727912	mmu-Utrn_0056	http://159.226.67.237:8080/new/circ_detail.php?ID=mmu-Utrn_0056	-	exon	ENSMUSG00000019820	0	0	3	3	4	1	1	0	1	3	3	1	0	0	7	5	8
10:127176572|127177169	mmu-Slc26a10_0002	http://159.226.67.237:8080/new/circ_detail.php?ID=mmu-Slc26a10_0002	-	exon	ENSMUSG00000040441	4	5	4	11	4	1	16	3	9	8	6	1	12	2	7	15	18
10:127274714|127278408	mmu-Dctn2_0001	http://159.226.67.237:8080/new/circ_detail.php?ID=mmu-Dctn2_0001	+	exon	ENSMUSG00000025410	1	0	2	3	2	1	6	5	4	1	4	1	2	0	0	2	5
10:128276486|128278817	mmu-Stat2_0002	http://159.226.67.237:8080/new/circ_detail.php?ID=mmu-Stat2_0002	+	exon	ENSMUSG00000040033	0	0	0	4	3	1	0	0	0	1	0	1	0	0	0	0	1
10:128277644|128278817	mmu-Stat2_0005	http://159.226.67.237:8080/new/circ_detail.php?ID=mmu-Stat2_0005	+	exon	ENSMUSG00000040033	1	0	0	2	0	1	4	0	2	0	0	1	1	0	0	0	2
10:128468795|128469789	mmu-Smarcc2_0009	http://159.226.67.237:8080/new/circ_detail.php?ID=mmu-Smarcc2_0009	+	exon	ENSMUSG00000025369	0	1	0	4	1	1	1	1	4	0	1	1	0	0	1	0	2
10:128474201|128475064	mmu-Smarcc2_0001	http://159.226.67.237:8080/new/circ_detail.php?ID=mmu-Smarcc2_0001	+	exon	ENSMUSG00000025369	0	0	0	0	0	0	5	0	0	0	0	1	1	0	0	5	0
10:13224784|13239965	mmu-Phactr2_0003	http://159.226.67.237:8080/new/circ_detail.php?ID=mmu-Phactr2_0003	-	exon	ENSMUSG00000062866	0	0	0	0	2	1	0	0	0	0	0	0	0	3	0	0	0
10:13224784|13253879	mmu-Phactr2_0001	http://159.226.67.237:8080/new/circ_detail.php?ID=mmu-Phactr2_0001	-	exon	ENSMUSG00000062866	0	0	1	0	0	1	3	0	0	4	0	1	1	0	0	1	0
10:13232539|13291962	mmu-Phactr2_0011	http://159.226.67.237:8080/new/circ_detail.php?ID=mmu-Phactr2_0011	-	exon	ENSMUSG00000062866	0	0	0	0	0	0	0	2	0	3	0	1	0	0	0	0	0
10:13291795|13298160	mmu-Phactr2_0026	http://159.226.67.237:8080/new/circ_detail.php?ID=mmu-Phactr2_0026	-	intron	ENSMUSG00000062866	1	0	0	2	1	1	0	2	0	0	0	1	0	1	1	2	1
10:13801404|13801949	mmu-Aig1_0006	http://159.226.67.237:8080/new/circ_detail.php?ID=mmu-Aig1_0006	-	exon	ENSMUSG00000019806	0	0	1	1	0	1	0	1	4	0	1	1	0	0	0	5	0
10:14004201|14066684	mmu-Hivep2_0005	http://159.226.67.237:8080/new/circ_detail.php?ID=mmu-Hivep2_0005	+	exon	ENSMUSG00000015501	4	0	1	1	0	1	0	0	0	1	3	1	0	1	0	0	1
10:14032304|14066684	mmu-Hivep2_0008	http://159.226.67.237:8080/new/circ_detail.php?ID=mmu-Hivep2_0008	+	intron	ENSMUSG00000015501	0	0	0	2	0	1	3	0	0	0	0	1	2	0	0	0	3
10:14139385|14143954	mmu-Hivep2_0001	http://159.226.67.237:8080/new/circ_detail.php?ID=mmu-Hivep2_0001	+	exon	ENSMUSG00000015501	0	0	0	0	0	0	5	3	0	1	0	1	0	0	0	0	0
10:18089448|18096336	mmu-Reps1_0001	http://159.226.67.237:8080/new/circ_detail.php?ID=mmu-Reps1_0001	+	exon	ENSMUSG00000019854	3	9	6	6	11	1	15	8	3	0	3	1	9	0	3	11	8
10:18092845|18094908	mmu-Reps1_0010	http://159.226.67.237:8080/new/circ_detail.php?ID=mmu-Reps1_0010	+	exon	ENSMUSG00000019854	1	0	2	0	0	1	6	4	0	6	3	1	0	0	1	8	3
10:19869294|19894802	mmu-Pex7_0002	http://159.226.67.237:8080/new/circ_detail.php?ID=mmu-Pex7_0002	-	exon	ENSMUSG00000020003	0	1	0	2	1	1	3	5	0	0	0	1	0	1	0	0	2
10:19884778|19894802	mmu-Pex7_0001	http://159.226.67.237:8080/new/circ_detail.php?ID=mmu-Pex7_0001	-	exon	ENSMUSG00000020003	0	0	1	3	0	1	0	1	2	0	0	1	0	1	0	0	2
10:20023608|20029203	mmu-Map3k5_0003	http://159.226.67.237:8080/new/circ_detail.php?ID=mmu-Map3k5_0003	+	exon	ENSMUSG00000071369	3	4	3	6	7	1	4	0	0	3	4	1	2	1	1	1	1
10:20023608|20046484	mmu-Map3k5_0004	http://159.226.67.237:8080/new/circ_detail.php?ID=mmu-Map3k5_0004	+	exon	ENSMUSG00000071369	1	3	1	1	0	1	2	2	0	1	0	1	2	0	2	0	0
10:20023608|20059090	mmu-Map3k5_0009	http://159.226.67.237:8080/new/circ_detail.php?ID=mmu-Map3k5_0009	+	exon	ENSMUSG00000071369	3	4	4	5	3	1	4	1	1	4	0	1	1	1	2	3	2
10:20023608|20082468	mmu-Map3k5_0002	http://159.226.67.237:8080/new/circ_detail.php?ID=mmu-Map3k5_0002	+	exon	ENSMUSG00000071369	0	3	0	0	0	1	3	0	0	0	0	1	0	0	0	1	2
10:20023608|20100197	mmu-Map3k5_0028	http://159.226.67.237:8080/new/circ_detail.php?ID=mmu-Map3k5_0028	+	exon	ENSMUSG00000071369	0	1	0	1	2	1	2	0	2	1	1	1	1	3	1	4	3
10:20024885|20046484	mmu-Map3k5_0015	http://159.226.67.237:8080/new/circ_detail.php?ID=mmu-Map3k5_0015	+	exon	ENSMUSG00000071369	0	0	0	2	4	1	2	0	0	0	0	1	0	0	0	0	0
10:20067829|20068987	mmu-Map3k5_0039	http://159.226.67.237:8080/new/circ_detail.php?ID=mmu-Map3k5_0039	+	intron	ENSMUSG00000071369	0	2	0	0	2	1	4	3	0	1	0	1	1	0	1	0	0
10:20067829|20082468	mmu-Map3k5_0023	http://159.226.67.237:8080/new/circ_detail.php?ID=mmu-Map3k5_0023	+	exon	ENSMUSG00000071369	2	6	2	1	4	1	5	5	2	5	1	1	0	0	3	9	6
10:20067829|20100197	mmu-Map3k5_0029	http://159.226.67.237:8080/new/circ_detail.php?ID=mmu-Map3k5_0029	+	exon	ENSMUSG00000071369	0	0	0	2	0	1	2	0	4	0	0	1	0	0	0	1	0
10:20118145|20118583	mmu-Map3k5_0038	http://159.226.67.237:8080/new/circ_detail.php?ID=mmu-Map3k5_0038	+	exon	ENSMUSG00000071369	0	1	0	2	1	1	1	3	1	4	1	1	5	0	1	1	4
10:20124952|20132208	mmu-Map3k5_0040	http://159.226.67.237:8080/new/circ_detail.php?ID=mmu-Map3k5_0040	+	exon	ENSMUSG00000071369	0	2	0	2	0	1	1	0	1	0	0	1	0	0	1	2	0
10:20434465|20443369	mmu-Pde7b_0001	http://159.226.67.237:8080/new/circ_detail.php?ID=mmu-Pde7b_0001	-	exon	ENSMUSG00000019990	0	0	0	0	0	0	0	0	0	0	0	0	0	1	0	2	2
10:21345077|21354743	mmu-Hbs1l_0008	http://159.226.67.237:8080/new/circ_detail.php?ID=mmu-Hbs1l_0008	+	exon	ENSMUSG00000019977	0	0	1	0	0	1	3	1	0	1	0	1	2	0	0	0	0
10:22664363|22665706	mmu-Slc2a12_0001	http://159.226.67.237:8080/new/circ_detail.php?ID=mmu-Slc2a12_0001	+	exon	ENSMUSG00000037490	1	1	6	0	5	1	2	0	0	0	0	1	0	0	2	0	0
10:22705693|22712091	mmu-Tbpl1_0007	http://159.226.67.237:8080/new/circ_detail.php?ID=mmu-Tbpl1_0007	-	exon	ENSMUSG00000071359	2	4	0	5	5	1	7	6	9	7	2	1	2	3	4	9	4
10:24519911|24531631	mmu-intergenic_000197	http://159.226.67.237:8080/new/circ_detail.php?ID=mmu-intergenic_000197	-	intergenic		0	0	2	0	0	1	0	1	0	0	0	1	3	0	2	0	0
10:25220611|25289730	mmu-Akap7_0002	http://159.226.67.237:8080/new/circ_detail.php?ID=mmu-Akap7_0002	-	exon	ENSMUSG00000039166	14	13	14	23	24	1	33	20	18	18	12	1	14	7	21	35	27
10:25239626|25289730	mmu-Akap7_0003	http://159.226.67.237:8080/new/circ_detail.php?ID=mmu-Akap7_0003	-	exon	ENSMUSG00000039166	1	1	1	3	1	1	1	2	0	0	0	1	0	0	2	0	0
10:25267308|25271641	mmu-Akap7_0005	http://159.226.67.237:8080/new/circ_detail.php?ID=mmu-Akap7_0005	-	exon	ENSMUSG00000039166	0	4	0	0	2	1	1	0	0	0	0	1	0	0	0	1	0
10:25267308|25289730	mmu-Akap7_0001	http://159.226.67.237:8080/new/circ_detail.php?ID=mmu-Akap7_0001	-	exon	ENSMUSG00000039166	21	30	17	26	25	1	29	26	23	17	23	1	19	4	16	26	36
10:25283893|25289730	mmu-Akap7_0004	http://159.226.67.237:8080/new/circ_detail.php?ID=mmu-Akap7_0004	-	exon	ENSMUSG00000039166	0	0	0	1	2	1	0	0	0	0	1	1	0	2	1	3	0
10:25441573|25443954	mmu-Epb4_0026	http://159.226.67.237:8080/new/circ_detail.php?ID=mmu-Epb4_0026	+	exon	ENSMUSG00000019978	1	8	3	5	7	1	14	6	7	13	6	1	8	4	2	13	11
10:25441573|25460896	mmu-Epb4_0007	http://159.226.67.237:8080/new/circ_detail.php?ID=mmu-Epb4_0007	+	exon	ENSMUSG00000019978	1	3	5	2	3	1	9	5	13	12	3	1	7	2	6	8	10
10:25441573|25473163	mmu-Epb4_0051	http://159.226.67.237:8080/new/circ_detail.php?ID=mmu-Epb4_0051	+	exon	ENSMUSG00000019978	2	1	1	0	1	1	0	3	1	1	1	1	0	0	0	0	0
10:25441573|25495591	mmu-Epb4_0131	http://159.226.67.237:8080/new/circ_detail.php?ID=mmu-Epb4_0131	+	exon	ENSMUSG00000019978	0	0	1	4	2	1	0	2	0	1	0	1	0	1	1	2	2
10:25460792|25473163	mmu-Epb4_0027	http://159.226.67.237:8080/new/circ_detail.php?ID=mmu-Epb4_0027	+	exon	ENSMUSG00000019978	0	0	0	3	1	1	2	0	0	0	3	1	1	0	1	1	0
10:25501824|25513081	mmu-Epb4_0023	http://159.226.67.237:8080/new/circ_detail.php?ID=mmu-Epb4_0023	+	exon	ENSMUSG00000019978.15	0	0	0	0	0	0	0	2	0	0	0	1	0	2	0	0	0
10:26313847|26352375	mmu-L3mbtl3_0002	http://159.226.67.237:8080/new/circ_detail.php?ID=mmu-L3mbtl3_0002	-	exon	ENSMUSG00000039089	1	4	4	0	0	1	3	1	0	1	0	1	0	0	1	0	2
10:26327687|26352375	mmu-L3mbtl3_0001	http://159.226.67.237:8080/new/circ_detail.php?ID=mmu-L3mbtl3_0001	-	exon	ENSMUSG00000039089	1	2	5	8	3	1	5	5	0	2	1	1	1	0	1	4	5
10:26336233|26352375	mmu-L3mbtl3_0009	http://159.226.67.237:8080/new/circ_detail.php?ID=mmu-L3mbtl3_0009	-	exon	ENSMUSG00000039089	0	0	0	3	0	1	0	0	2	0	0	1	0	0	0	0	0
10:26845932|26860732	mmu-Arhgap18_0009	http://159.226.67.237:8080/new/circ_detail.php?ID=mmu-Arhgap18_0009	+	exon	ENSMUSG00000039031	0	1	0	0	4	1	0	3	0	0	1	1	0	0	0	1	2
10:26869921|26889872	mmu-Arhgap18_0001	http://159.226.67.237:8080/new/circ_detail.php?ID=mmu-Arhgap18_0001	+	exon	ENSMUSG00000039031	0	0	0	0	0	0	3	0	1	0	1	1	2	1	0	0	0
10:27006680|27050352	mmu-Lama2_0046	http://159.226.67.237:8080/new/circ_detail.php?ID=mmu-Lama2_0046	-	exon	ENSMUSG00000019899	0	0	0	0	2	1	0	0	2	0	1	1	0	0	0	1	1
10:27101329|27204981	mmu-Lama2_0018	http://159.226.67.237:8080/new/circ_detail.php?ID=mmu-Lama2_0018	-	exon	ENSMUSG00000019899	1	0	2	1	4	1	0	0	2	0	2	1	1	1	2	0	0
10:27118479|27139005	mmu-Lama2_0015	http://159.226.67.237:8080/new/circ_detail.php?ID=mmu-Lama2_0015	-	exon	ENSMUSG00000019899	2	0	0	3	0	1	1	1	1	0	0	1	4	2	1	1	0
10:27118479|27204981	mmu-Lama2_0006	http://159.226.67.237:8080/new/circ_detail.php?ID=mmu-Lama2_0006	-	exon	ENSMUSG00000019899	0	0	1	1	0	1	0	1	2	1	3	1	0	0	1	0	0
10:27164902|27204981	mmu-Lama2_0009	http://159.226.67.237:8080/new/circ_detail.php?ID=mmu-Lama2_0009	-	exon	ENSMUSG00000019899	2	0	0	0	0	1	0	1	0	2	0	1	0	0	0	0	3
10:27197298|27224069	mmu-Lama2_0008	http://159.226.67.237:8080/new/circ_detail.php?ID=mmu-Lama2_0008	-	exon	ENSMUSG00000019899	0	1	2	3	1	1	2	1	1	2	0	1	0	0	5	3	0
10:27243671|27266710	mmu-Lama2_0014	http://159.226.67.237:8080/new/circ_detail.php?ID=mmu-Lama2_0014	-	exon	ENSMUSG00000019899	0	0	1	1	1	1	2	0	1	0	0	1	0	0	0	1	2
10:27422472|27467374	mmu-Lama2_0001	http://159.226.67.237:8080/new/circ_detail.php?ID=mmu-Lama2_0001	-	exon	ENSMUSG00000019899	0	0	0	2	0	1	0	0	1	0	0	1	0	0	0	0	3
10:27459294|27467374	mmu-Lama2_0002	http://159.226.67.237:8080/new/circ_detail.php?ID=mmu-Lama2_0002	-	exon	ENSMUSG00000019899	0	2	0	0	0	1	4	1	0	0	4	1	2	0	1	0	2
10:30587439|30597805	mmu-Trmt11_0002	http://159.226.67.237:8080/new/circ_detail.php?ID=mmu-Trmt11_0002	-	exon	ENSMUSG00000019792	0	0	0	1	0	1	2	0	0	2	0	1	0	0	0	1	0
10:33139074|33158278	mmu-Trdn_0011	http://159.226.67.237:8080/new/circ_detail.php?ID=mmu-Trdn_0011	+	exon	ENSMUSG00000019787	0	1	1	2	0	1	1	1	2	0	0	1	1	0	0	3	0
10:34008993|34012137	mmu-Rwdd1_0002	http://159.226.67.237:8080/new/circ_detail.php?ID=mmu-Rwdd1_0002	-	exon	ENSMUSG00000019782	0	0	0	2	2	1	0	3	5	0	0	1	0	0	1	2	1
10:39742691|39799977	mmu-Rev3l_0002	http://159.226.67.237:8080/new/circ_detail.php?ID=mmu-Rev3l_0002	+	exon	ENSMUSG00000019841	1	0	0	2	2	1	2	1	0	3	0	1	0	0	0	0	1
10:40076564|40080807	mmu-Slc16a10_0001	http://159.226.67.237:8080/new/circ_detail.php?ID=mmu-Slc16a10_0001	-	exon	ENSMUSG00000019838	3	7	5	12	9	1	12	4	3	2	0	1	6	3	6	4	8
10:4028395|4035318	mmu-Mthfd1l_0004	http://159.226.67.237:8080/new/circ_detail.php?ID=mmu-Mthfd1l_0004	+	exon	ENSMUSG00000040675	0	0	0	0	0	0	0	0	1	2	2	1	0	0	0	0	0
10:40394325|40436212	mmu-Cdk19_0001	http://159.226.67.237:8080/new/circ_detail.php?ID=mmu-Cdk19_0001	+	exon	ENSMUSG00000038481	1	1	0	1	0	1	2	1	1	1	0	1	4	0	0	1	1
10:40466638|40469955	mmu-Cdk19_0004	http://159.226.67.237:8080/new/circ_detail.php?ID=mmu-Cdk19_0004	+	exon	ENSMUSG00000038481	0	0	0	5	2	1	3	1	2	2	2	1	0	0	0	1	2
10:41251717|41285699	mmu-Fig4_0009	http://159.226.67.237:8080/new/circ_detail.php?ID=mmu-Fig4_0009	-	exon	ENSMUSG00000038417	1	0	0	2	0	1	0	2	1	0	0	1	0	0	0	0	3
10:42196466|42197901	mmu-Foxo3_0001	http://159.226.67.237:8080/new/circ_detail.php?ID=mmu-Foxo3_0001	-	exon	ENSMUSG00000048756	0	2	3	0	1	1	0	3	2	3	0	1	0	0	0	1	2
10:42415549|42454530	mmu-Lace1_0002	http://159.226.67.237:8080/new/circ_detail.php?ID=mmu-Lace1_0002	-	exon	ENSMUSG00000038302	0	1	1	1	0	1	0	0	1	0	0	1	0	0	2	1	2
10:42783442|42791291	mmu-Sec63_0001	http://159.226.67.237:8080/new/circ_detail.php?ID=mmu-Sec63_0001	+	exon	ENSMUSG00000019802	0	0	0	0	5	1	7	4	4	2	1	1	2	0	1	0	2
10:42783442|42806671	mmu-Sec63_0002	http://159.226.67.237:8080/new/circ_detail.php?ID=mmu-Sec63_0002	+	exon	ENSMUSG00000019802	0	1	0	0	0	1	2	1	0	2	0	1	0	0	2	0	0
10:42783442|42829039	mmu-Sec63_0031	http://159.226.67.237:8080/new/circ_detail.php?ID=mmu-Sec63_0031	+	exon	ENSMUSG00000019802	1	0	0	0	1	1	1	0	0	0	0	1	1	0	2	2	0
10:42789300|42797733	mmu-Sec63_0017	http://159.226.67.237:8080/new/circ_detail.php?ID=mmu-Sec63_0017	+	exon	ENSMUSG00000019802	1	1	1	1	4	1	5	2	3	3	1	1	2	2	2	3	8
10:42789300|42806671	mmu-Sec63_0005	http://159.226.67.237:8080/new/circ_detail.php?ID=mmu-Sec63_0005	+	exon	ENSMUSG00000019802	0	0	1	0	1	1	0	2	0	1	0	1	0	0	0	0	2
10:43074593|43160844	mmu-Sobp_0002	http://159.226.67.237:8080/new/circ_detail.php?ID=mmu-Sobp_0002	-	exon	ENSMUSG00000038248	0	0	0	1	0	1	2	0	0	2	0	1	1	0	1	0	0
10:43127779|43160844	mmu-Sobp_0001	http://159.226.67.237:8080/new/circ_detail.php?ID=mmu-Sobp_0001	-	exon	ENSMUSG00000038248	2	2	0	2	1	1	2	5	1	1	3	1	0	0	4	5	0
10:43157908|43160844	mmu-Sobp_0003	http://159.226.67.237:8080/new/circ_detail.php?ID=mmu-Sobp_0003	-	exon	ENSMUSG00000038248	1	0	0	0	2	1	1	3	0	2	2	1	2	0	1	2	3
10:43393871|43395692	mmu-Pdss2_0002	http://159.226.67.237:8080/new/circ_detail.php?ID=mmu-Pdss2_0002	+	exon	ENSMUSG00000038240	0	6	1	6	0	1	6	3	2	2	1	1	3	0	2	2	4
10:43393871|43413547	mmu-Pdss2_0001	http://159.226.67.237:8080/new/circ_detail.php?ID=mmu-Pdss2_0001	+	exon	ENSMUSG00000038240	1	6	6	5	3	1	4	2	3	4	3	1	2	3	2	2	11
10:43907759|43910917	mmu-Rtn4ip1_0009	http://159.226.67.237:8080/new/circ_detail.php?ID=mmu-Rtn4ip1_0009	+	exon	ENSMUSG00000019864	0	2	0	2	0	1	0	0	0	0	0	0	0	0	1	0	0
10:43928323|43936091	mmu-Rtn4ip1_0003	http://159.226.67.237:8080/new/circ_detail.php?ID=mmu-Rtn4ip1_0003	+	exon	ENSMUSG00000019864	0	0	0	0	0	0	0	0	0	0	0	0	0	2	0	2	0
10:43989094|43992705	mmu-Aim1_0003	http://159.226.67.237:8080/new/circ_detail.php?ID=mmu-Aim1_0003	-	exon	ENSMUSG00000019866	0	1	0	0	3	1	0	0	1	0	2	1	0	1	0	1	1
10:4407805|4418631	mmu-Rmnd1_0001	http://159.226.67.237:8080/new/circ_detail.php?ID=mmu-Rmnd1_0001	-	exon	ENSMUSG00000019763	1	0	2	0	0	1	0	0	0	0	0	0	0	0	0	0	2
10:45339220|45354892	mmu-Bves_0003	http://159.226.67.237:8080/new/circ_detail.php?ID=mmu-Bves_0003	+	exon	ENSMUSG00000071317	0	0	1	1	1	1	0	0	2	0	2	1	0	0	0	0	0
10:45588380|45605584	mmu-Hace1_0009	http://159.226.67.237:8080/new/circ_detail.php?ID=mmu-Hace1_0009	+	exon	ENSMUSG00000038822	0	2	1	1	0	1	0	1	0	1	0	1	1	0	0	2	0
10:45588380|45618629	mmu-Hace1_0025	http://159.226.67.237:8080/new/circ_detail.php?ID=mmu-Hace1_0025	+	exon	ENSMUSG00000038822	0	1	1	0	0	1	2	1	2	0	2	1	0	0	4	1	1
10:45618498|45652738	mmu-Hace1_0001	http://159.226.67.237:8080/new/circ_detail.php?ID=mmu-Hace1_0001	+	exon	ENSMUSG00000038822	0	0	2	3	3	1	1	0	0	0	0	1	0	0	0	0	1
10:45638321|45652738	mmu-Hace1_0005	http://159.226.67.237:8080/new/circ_detail.php?ID=mmu-Hace1_0005	+	exon	ENSMUSG00000038822	0	0	0	0	0	0	0	0	0	2	0	1	0	0	2	1	0
10:50637908|50660726	mmu-Ascc3_0007	http://159.226.67.237:8080/new/circ_detail.php?ID=mmu-Ascc3_0007	+	exon	ENSMUSG00000038774	0	0	0	3	2	1	0	0	0	0	0	0	0	0	0	0	0
10:50748806|50754122	mmu-Ascc3_0003	http://159.226.67.237:8080/new/circ_detail.php?ID=mmu-Ascc3_0003	+	exon	ENSMUSG00000038774	1	1	6	1	0	1	7	2	0	3	0	1	1	0	2	4	6
10:50748806|50767507	mmu-Ascc3_0001	http://159.226.67.237:8080/new/circ_detail.php?ID=mmu-Ascc3_0001	+	exon	ENSMUSG00000038774	4	1	3	1	7	1	7	8	11	13	6	1	4	0	10	4	15
10:52261727|52290923	mmu-Dcbld1_0001	http://159.226.67.237:8080/new/circ_detail.php?ID=mmu-Dcbld1_0001	+	exon	ENSMUSG00000019891	0	0	0	0	0	0	2	1	1	1	0	1	0	1	0	1	3
10:52284103|52290923	mmu-Dcbld1_0002	http://159.226.67.237:8080/new/circ_detail.php?ID=mmu-Dcbld1_0002	+	exon	ENSMUSG00000019891	1	0	0	0	2	1	0	1	1	0	0	1	1	0	0	2	1
10:52429193|52436663	mmu-Nus1_0004	http://159.226.67.237:8080/new/circ_detail.php?ID=mmu-Nus1_0004	+	exon	ENSMUSG00000023068	7	9	0	25	10	1	19	11	9	12	8	1	8	2	1	16	11
10:52429193|52436739	mmu-Nus1_0005	http://159.226.67.237:8080/new/circ_detail.php?ID=mmu-Nus1_0005	+	exon	ENSMUSG00000023068	0	0	1	1	2	1	1	0	3	0	0	1	1	0	1	0	4
10:52544607|52545267	mmu-Zfa-ps_0001	http://159.226.67.237:8080/new/circ_detail.php?ID=mmu-Zfa-ps_0001	-	Non-Repeat	ENSMUSG00000049576	6	9	6	23	0	1	1	4	11	16	0	1	13	9	4	0	1
10:5259239|5261065	mmu-intergenic_000655	http://159.226.67.237:8080/new/circ_detail.php?ID=mmu-intergenic_000655	-	intergenic		0	0	0	0	0	0	0	3	1	3	3	1	0	0	0	0	0
10:53348472|53358207	mmu-Cep85l_0001	http://159.226.67.237:8080/new/circ_detail.php?ID=mmu-Cep85l_0001	-	exon	ENSMUSG00000038594	0	0	0	0	1	1	2	2	0	1	0	1	3	0	1	0	2
10:53348472|53380724	mmu-Cep85l_0017	http://159.226.67.237:8080/new/circ_detail.php?ID=mmu-Cep85l_0017	-	exon/intergenic	ENSMUSG00000038594	2	0	0	2	0	1	7	2	2	3	1	1	3	3	0	6	4
10:53674566|53690148	mmu-Fam184a_0003	http://159.226.67.237:8080/new/circ_detail.php?ID=mmu-Fam184a_0003	-	exon	ENSMUSG00000019856	3	0	0	0	0	1	2	2	0	0	0	1	0	0	0	2	0
10:54014415|54063148	mmu-Man1a_0010	http://159.226.67.237:8080/new/circ_detail.php?ID=mmu-Man1a_0010	-	intron	ENSMUSG00000003746	0	0	0	0	0	0	0	0	0	0	0	0	0	0	3	0	2
10:5403841|5425760	mmu-Syne1_0002	http://159.226.67.237:8080/new/circ_detail.php?ID=mmu-Syne1_0002	-	exon	ENSMUSG00000096054	0	3	1	2	4	1	4	5	1	6	7	1	0	0	0	2	5
10:5403841|5426275	mmu-Syne1_0019	http://159.226.67.237:8080/new/circ_detail.php?ID=mmu-Syne1_0019	-	exon	ENSMUSG00000096054	0	0	0	2	1	1	0	2	0	0	0	1	0	0	1	3	2
10:56087531|56089839	mmu-Tbc1d32_0023	http://159.226.67.237:8080/new/circ_detail.php?ID=mmu-Tbc1d32_0023	-	exon	ENSMUSG00000038122	0	0	0	2	2	1	1	1	0	0	0	1	3	0	0	0	3
10:56123511|56151853	mmu-Tbc1d32_0012	http://159.226.67.237:8080/new/circ_detail.php?ID=mmu-Tbc1d32_0012	-	exon	ENSMUSG00000038122	1	1	0	0	0	1	1	2	1	1	1	1	0	0	0	3	1
10:58451984|58465809	mmu-Ranbp2_0028	http://159.226.67.237:8080/new/circ_detail.php?ID=mmu-Ranbp2_0028	+	exon	ENSMUSG00000003226	0	0	0	0	0	0	2	0	0	0	0	1	0	0	0	4	2
10:58524138|58529012	mmu-Ccdc138_0012	http://159.226.67.237:8080/new/circ_detail.php?ID=mmu-Ccdc138_0012	+	exon	ENSMUSG00000038010	0	0	0	0	0	0	2	0	0	2	0	1	0	0	0	0	0
10:59166504|59178857	mmu-Sept10_0004	http://159.226.67.237:8080/new/circ_detail.php?ID=mmu-Sept10_0004	-	exon	ENSMUSG00000019917	2	4	3	3	6	1	9	5	7	2	6	1	6	2	9	8	9
10:59192166|59192815	mmu-Sept10_0001	http://159.226.67.237:8080/new/circ_detail.php?ID=mmu-Sept10_0001	-	exon	ENSMUSG00000019917	1	2	5	0	1	1	5	4	2	4	1	1	2	0	2	4	2
10:59599928|59600693	mmu-Mcu_0001	http://159.226.67.237:8080/new/circ_detail.php?ID=mmu-Mcu_0001	-	exon	ENSMUSG00000009647	0	0	0	1	3	1	0	0	0	1	0	1	2	0	3	0	0
10:60042121|60064408	mmu-Ascc1_0001	http://159.226.67.237:8080/new/circ_detail.php?ID=mmu-Ascc1_0001	+	exon	ENSMUSG00000044475	1	0	0	2	0	1	2	0	0	0	0	1	0	0	0	0	2
10:60323289|60326148	mmu-Cdh23_0001	http://159.226.67.237:8080/new/circ_detail.php?ID=mmu-Cdh23_0001	-	exon	ENSMUSG00000012819	1	7	5	11	4	1	8	4	8	5	0	1	3	4	2	6	11
10:61482336|61548215	mmu-Lrrc20_0001	http://159.226.67.237:8080/new/circ_detail.php?ID=mmu-Lrrc20_0001	+	exon	ENSMUSG00000037151	2	1	0	0	1	1	0	1	3	0	0	1	0	0	0	0	0
10:61527060|61548215	mmu-Lrrc20_0006	http://159.226.67.237:8080/new/circ_detail.php?ID=mmu-Lrrc20_0006	+	exon	ENSMUSG00000037151	1	0	1	0	0	1	0	3	0	1	0	1	4	1	1	0	1
10:61725856|61728221	mmu-Aifm2_0001	http://159.226.67.237:8080/new/circ_detail.php?ID=mmu-Aifm2_0001	+	exon	ENSMUSG00000020085	0	3	0	1	3	1	3	0	1	1	0	1	0	0	2	0	2
10:62284279|62286652	mmu-Hk1_0010	http://159.226.67.237:8080/new/circ_detail.php?ID=mmu-Hk1_0010	-	exon	ENSMUSG00000037012	0	0	0	0	1	1	0	2	0	0	3	1	0	0	1	0	0
10:62447024|62447773	mmu-Supv3l1_0001	http://159.226.67.237:8080/new/circ_detail.php?ID=mmu-Supv3l1_0001	-	exon	ENSMUSG00000020079	1	2	0	2	2	1	2	3	2	0	1	1	6	0	2	4	2
10:62633977|62643372	mmu-Ddx50_0003	http://159.226.67.237:8080/new/circ_detail.php?ID=mmu-Ddx50_0003	-	exon	ENSMUSG00000020076	4	0	0	2	4	1	0	2	1	5	0	1	0	0	2	3	4
10:62633977|62647201	mmu-Ddx50_0004	http://159.226.67.237:8080/new/circ_detail.php?ID=mmu-Ddx50_0004	-	exon	ENSMUSG00000020076	0	2	0	0	0	1	0	1	2	0	0	1	0	1	0	0	0
10:62746901|62747464	mmu-Ccar1_0046	http://159.226.67.237:8080/new/circ_detail.php?ID=mmu-Ccar1_0046	-	exon	ENSMUSG00000020074	0	0	0	3	1	1	0	1	2	0	0	1	0	0	0	0	0
10:62750547|62751016	mmu-Ccar1_0016	http://159.226.67.237:8080/new/circ_detail.php?ID=mmu-Ccar1_0016	-	exon	ENSMUSG00000020074	0	2	0	0	0	1	0	0	0	0	0	0	0	0	0	2	4
10:62770855|62772065	mmu-Ccar1_0001	http://159.226.67.237:8080/new/circ_detail.php?ID=mmu-Ccar1_0001	-	exon	ENSMUSG00000020074	0	3	0	0	2	1	5	5	7	1	2	1	3	3	1	1	2
10:62776568|62776963	mmu-Ccar1_0014	http://159.226.67.237:8080/new/circ_detail.php?ID=mmu-Ccar1_0014	-	exon	ENSMUSG00000020074	0	0	2	0	3	1	1	0	2	1	1	1	0	1	0	5	3
10:62780441|62785594	mmu-Ccar1_0002	http://159.226.67.237:8080/new/circ_detail.php?ID=mmu-Ccar1_0002	-	exon	ENSMUSG00000020074	1	1	0	0	2	1	2	0	2	1	0	1	0	1	0	0	0
10:62780441|62791042	mmu-Ccar1_0019	http://159.226.67.237:8080/new/circ_detail.php?ID=mmu-Ccar1_0019	-	exon	ENSMUSG00000020074	0	0	2	1	0	1	0	4	1	0	0	1	0	0	0	0	0
10:62832894|62840378	mmu-Tet1_0004	http://159.226.67.237:8080/new/circ_detail.php?ID=mmu-Tet1_0004	-	exon	ENSMUSG00000047146	1	3	4	2	1	1	4	5	3	3	2	1	0	0	2	6	0
10:63015802|63017610	mmu-Hnrnph3_0009	http://159.226.67.237:8080/new/circ_detail.php?ID=mmu-Hnrnph3_0009	-	3-utr	ENSMUSG00000020069	1	0	0	0	0	1	0	0	2	2	0	1	2	0	0	0	0
10:63145836|63169430	mmu-Mypn_0001	http://159.226.67.237:8080/new/circ_detail.php?ID=mmu-Mypn_0001	-	exon	ENSMUSG00000020067	0	0	0	0	3	1	0	1	1	0	0	1	3	0	0	2	2
10:63152795|63169430	mmu-Mypn_0008	http://159.226.67.237:8080/new/circ_detail.php?ID=mmu-Mypn_0008	-	exon	ENSMUSG00000020067	0	0	4	0	1	1	0	0	0	0	2	1	0	2	2	0	0
10:63162222|63169430	mmu-Mypn_0006	http://159.226.67.237:8080/new/circ_detail.php?ID=mmu-Mypn_0006	-	exon	ENSMUSG00000020067	4	6	7	10	0	1	8	2	7	6	5	1	3	2	1	8	12
10:63163513|63169430	mmu-Mypn_0007	http://159.226.67.237:8080/new/circ_detail.php?ID=mmu-Mypn_0007	-	exon	ENSMUSG00000020067	0	8	2	4	9	1	16	13	2	9	0	1	13	0	1	1	3
10:63264026|63278465	mmu-Herc4_0024	http://159.226.67.237:8080/new/circ_detail.php?ID=mmu-Herc4_0024	+	exon	ENSMUSG00000020064	0	2	0	0	3	1	0	0	1	0	0	1	0	0	0	0	0
10:63264026|63283341	mmu-Herc4_0018	http://159.226.67.237:8080/new/circ_detail.php?ID=mmu-Herc4_0018	+	exon	ENSMUSG00000020064	0	0	2	0	2	1	0	0	1	1	0	1	1	0	0	2	0
10:63269628|63283341	mmu-Herc4_0048	http://159.226.67.237:8080/new/circ_detail.php?ID=mmu-Herc4_0048	+	exon	ENSMUSG00000020064	0	2	0	0	0	1	0	0	0	0	0	0	1	0	0	0	2
10:63287519|63299239	mmu-Herc4_0019	http://159.226.67.237:8080/new/circ_detail.php?ID=mmu-Herc4_0019	+	exon	ENSMUSG00000020064	0	0	0	0	0	0	0	2	0	2	1	1	0	0	0	0	0
10:63289052|63311914	mmu-Herc4_0002	http://159.226.67.237:8080/new/circ_detail.php?ID=mmu-Herc4_0002	+	exon	ENSMUSG00000020064	2	0	0	0	1	1	0	2	0	0	0	1	0	0	0	0	2
10:63306348|63311914	mmu-Herc4_0001	http://159.226.67.237:8080/new/circ_detail.php?ID=mmu-Herc4_0001	+	exon	ENSMUSG00000020064	0	0	0	0	0	0	1	0	0	4	2	1	0	0	0	1	0
10:63741618|63747016	mmu-Ctnna3_0075	http://159.226.67.237:8080/new/circ_detail.php?ID=mmu-Ctnna3_0075	+	intron	ENSMUSG00000060843	0	0	2	0	0	1	4	0	2	3	0	1	1	0	2	0	2
10:63815048|63852825	mmu-Ctnna3_0016	http://159.226.67.237:8080/new/circ_detail.php?ID=mmu-Ctnna3_0016	+	intron	ENSMUSG00000060843	0	0	0	2	1	1	0	0	0	0	0	0	0	0	0	1	2
10:63820222|63852825	mmu-Ctnna3_0001	http://159.226.67.237:8080/new/circ_detail.php?ID=mmu-Ctnna3_0001	+	exon	ENSMUSG00000060843	0	2	2	0	1	1	0	0	0	0	2	1	0	1	2	2	2
10:64250698|64260965	mmu-Ctnna3_0009	http://159.226.67.237:8080/new/circ_detail.php?ID=mmu-Ctnna3_0009	+	exon	ENSMUSG00000060843	1	0	1	0	2	1	0	2	1	0	0	1	0	0	2	2	0
10:64250698|64409283	mmu-Ctnna3_0007	http://159.226.67.237:8080/new/circ_detail.php?ID=mmu-Ctnna3_0007	+	exon	ENSMUSG00000060843	0	0	1	1	1	1	4	2	1	6	1	1	0	0	1	3	2
10:67034599|67036005	mmu-Reep3_0004	http://159.226.67.237:8080/new/circ_detail.php?ID=mmu-Reep3_0004	-	exon	ENSMUSG00000019873	0	0	0	0	0	0	0	0	2	0	0	1	1	3	0	0	2
10:67034599|67039577	mmu-Reep3_0006	http://159.226.67.237:8080/new/circ_detail.php?ID=mmu-Reep3_0006	-	exon	ENSMUSG00000019873	2	3	3	0	2	1	6	6	3	3	0	1	4	0	2	4	1
10:67157907|67189849	mmu-Jmjd1c_0001	http://159.226.67.237:8080/new/circ_detail.php?ID=mmu-Jmjd1c_0001	+	exon	ENSMUSG00000037876	3	2	4	11	12	1	7	6	11	15	5	1	4	6	9	10	10
10:67224737|67230049	mmu-Jmjd1c_0035	http://159.226.67.237:8080/new/circ_detail.php?ID=mmu-Jmjd1c_0035	+	exon	ENSMUSG00000037876	0	2	0	0	0	1	7	2	0	0	2	1	0	0	1	0	1
10:68186026|68243229	mmu-Arid5b_0007	http://159.226.67.237:8080/new/circ_detail.php?ID=mmu-Arid5b_0007	-	exon	ENSMUSG00000019947	0	0	2	0	0	1	0	0	0	2	0	1	0	0	0	0	0
10:68748376|68751328	mmu-Tmem26_0001	http://159.226.67.237:8080/new/circ_detail.php?ID=mmu-Tmem26_0001	+	exon	ENSMUSG00000060044	0	0	0	0	0	0	1	1	0	0	0	1	0	2	0	2	0
10:70142579|70154836	mmu-Ccdc6_0005	http://159.226.67.237:8080/new/circ_detail.php?ID=mmu-Ccdc6_0005	+	exon	ENSMUSG00000048701	1	0	3	1	0	1	5	2	1	3	1	1	2	1	1	2	5
10:70154708|70175167	mmu-Ccdc6_0008	http://159.226.67.237:8080/new/circ_detail.php?ID=mmu-Ccdc6_0008	+	exon	ENSMUSG00000048701	0	2	0	0	1	1	4	3	1	1	1	1	0	4	0	2	1
10:70154708|70182260	mmu-Ccdc6_0011	http://159.226.67.237:8080/new/circ_detail.php?ID=mmu-Ccdc6_0011	+	exon	ENSMUSG00000048701	0	0	0	1	4	1	2	0	0	0	0	1	0	0	3	0	0
10:70167002|70175167	mmu-Ccdc6_0007	http://159.226.67.237:8080/new/circ_detail.php?ID=mmu-Ccdc6_0007	+	exon	ENSMUSG00000048701	0	0	1	0	1	1	1	0	2	2	2	1	0	0	0	1	0
10:70534684|70536504	mmu-Fam13c_0012	http://159.226.67.237:8080/new/circ_detail.php?ID=mmu-Fam13c_0012	+	exon	ENSMUSG00000043259	0	0	0	0	0	0	0	0	0	0	0	0	3	0	0	0	2
10:7134522|7154485	mmu-Cnksr3_0013	http://159.226.67.237:8080/new/circ_detail.php?ID=mmu-Cnksr3_0013	-	exon	ENSMUSG00000015202	2	0	1	1	5	1	2	2	0	0	1	1	2	0	1	0	1
10:7140319|7154485	mmu-Cnksr3_0003	http://159.226.67.237:8080/new/circ_detail.php?ID=mmu-Cnksr3_0003	-	exon	ENSMUSG00000015202	1	2	0	1	1	1	1	0	1	2	0	1	0	0	0	2	1
10:7152864|7154485	mmu-Cnksr3_0002	http://159.226.67.237:8080/new/circ_detail.php?ID=mmu-Cnksr3_0002	-	exon	ENSMUSG00000015202	3	6	0	6	1	1	9	3	10	14	4	1	3	2	5	11	9
10:7152864|7160807	mmu-Cnksr3_0001	http://159.226.67.237:8080/new/circ_detail.php?ID=mmu-Cnksr3_0001	-	exon	ENSMUSG00000015202	1	1	0	1	0	1	3	5	4	3	2	1	3	1	3	2	3
10:75131021|75131684	mmu-Bcr_0001	http://159.226.67.237:8080/new/circ_detail.php?ID=mmu-Bcr_0001	+	exon	ENSMUSG00000009681.9	0	0	0	0	1	1	2	0	2	0	0	1	1	0	0	0	1
10:75245079|75261957	mmu-Specc1l_0031	http://159.226.67.237:8080/new/circ_detail.php?ID=mmu-Specc1l_0031	+	exon	ENSMUSG00000033444	1	0	1	0	6	1	3	2	5	2	0	1	3	0	0	0	0
10:75245079|75267589	mmu-Specc1l_0032	http://159.226.67.237:8080/new/circ_detail.php?ID=mmu-Specc1l_0032	+	exon	ENSMUSG00000033444	0	1	2	0	0	1	0	0	0	0	0	0	0	2	0	1	2
10:75257868|75263370	mmu-Specc1l_0012	http://159.226.67.237:8080/new/circ_detail.php?ID=mmu-Specc1l_0012	+	exon	ENSMUSG00000033444	0	0	0	0	2	1	0	1	2	0	0	1	0	0	1	0	1
10:75261794|75279961	mmu-Specc1l_0004	http://159.226.67.237:8080/new/circ_detail.php?ID=mmu-Specc1l_0004	+	exon	ENSMUSG00000033444	0	1	1	0	1	1	1	1	0	0	0	1	0	0	1	2	3
10:75274017|75279961	mmu-Specc1l_0002	http://159.226.67.237:8080/new/circ_detail.php?ID=mmu-Specc1l_0002	+	exon	ENSMUSG00000033444	8	7	9	22	4	1	26	20	17	9	11	1	6	1	12	18	24
10:75684292|75700095	mmu-Cabin1_0001	http://159.226.67.237:8080/new/circ_detail.php?ID=mmu-Cabin1_0001	-	exon	ENSMUSG00000020196	0	0	2	2	3	1	6	6	2	3	8	1	3	3	2	7	1
10:75694715|75700095	mmu-Cabin1_0004	http://159.226.67.237:8080/new/circ_detail.php?ID=mmu-Cabin1_0004	-	exon	ENSMUSG00000020196	0	0	0	0	0	0	2	1	1	0	0	1	0	0	0	0	2
10:75717438|75721539	mmu-Cabin1_0005	http://159.226.67.237:8080/new/circ_detail.php?ID=mmu-Cabin1_0005	-	exon	ENSMUSG00000020196	0	3	0	0	2	1	0	0	1	0	1	1	1	0	0	6	1
10:75915064|75916911	mmu-Smarcb1_0003	http://159.226.67.237:8080/new/circ_detail.php?ID=mmu-Smarcb1_0003	-	exon	ENSMUSG00000000902	0	0	0	0	1	1	0	2	1	1	0	1	0	0	2	0	0
10:76217314|76221162	mmu-Prmt2_0003	http://159.226.67.237:8080/new/circ_detail.php?ID=mmu-Prmt2_0003	-	exon	ENSMUSG00000020230	0	0	0	1	0	1	1	1	2	1	0	1	0	0	0	4	4
10:76225288|76226315	mmu-Prmt2_0002	http://159.226.67.237:8080/new/circ_detail.php?ID=mmu-Prmt2_0002	-	exon	ENSMUSG00000020230	0	0	0	2	2	1	1	0	0	0	0	1	1	0	0	0	0
10:76367308|76370079	mmu-Pcnt_0001	http://159.226.67.237:8080/new/circ_detail.php?ID=mmu-Pcnt_0001	-	exon	ENSMUSG00000001151	0	0	6	2	0	1	3	0	1	0	0	1	1	0	1	3	0
10:76399856|76404651	mmu-Pcnt_0003	http://159.226.67.237:8080/new/circ_detail.php?ID=mmu-Pcnt_0003	-	exon	ENSMUSG00000001151	0	1	0	0	1	1	0	1	0	0	1	1	0	0	2	2	0
10:76399856|76412649	mmu-Pcnt_0002	http://159.226.67.237:8080/new/circ_detail.php?ID=mmu-Pcnt_0002	-	exon	ENSMUSG00000001151	1	0	5	2	0	1	1	0	0	0	0	1	0	1	0	0	2
10:7640045|7640815	mmu-Pcmt1_0006	http://159.226.67.237:8080/new/circ_detail.php?ID=mmu-Pcmt1_0006	-	exon	ENSMUSG00000019795	2	1	0	0	0	1	0	0	0	0	2	1	0	0	0	1	0
10:7640045|7649155	mmu-Pcmt1_0003	http://159.226.67.237:8080/new/circ_detail.php?ID=mmu-Pcmt1_0003	-	exon	ENSMUSG00000019795	0	1	0	1	1	1	2	2	0	8	0	1	1	1	0	2	3
10:76511020|76512568	mmu-Mcm3ap_0004	http://159.226.67.237:8080/new/circ_detail.php?ID=mmu-Mcm3ap_0004	+	exon	ENSMUSG00000001150	0	0	1	3	0	1	1	2	1	1	1	1	0	0	3	3	1
10:76797795|76800914	mmu-Pcbp3_0001	http://159.226.67.237:8080/new/circ_detail.php?ID=mmu-Pcbp3_0001	-	exon	ENSMUSG00000001120	0	1	0	1	0	1	0	0	2	0	0	1	0	1	0	4	0
10:7691335|7697649	mmu-Lats1_0008	http://159.226.67.237:8080/new/circ_detail.php?ID=mmu-Lats1_0008	+	exon	ENSMUSG00000040021	0	0	0	0	0	0	2	3	1	3	0	1	0	1	0	0	1
10:7691335|7703120	mmu-Lats1_0011	http://159.226.67.237:8080/new/circ_detail.php?ID=mmu-Lats1_0011	+	exon	ENSMUSG00000040021	0	0	0	0	0	0	0	0	0	3	1	1	0	2	0	0	0
10:7691335|7706042	mmu-Lats1_0014	http://159.226.67.237:8080/new/circ_detail.php?ID=mmu-Lats1_0014	+	exon	ENSMUSG00000040021	0	0	0	0	0	0	0	0	0	0	0	0	3	0	0	2	0
10:7701610|7703120	mmu-Lats1_0003	http://159.226.67.237:8080/new/circ_detail.php?ID=mmu-Lats1_0003	+	exon	ENSMUSG00000040021	0	0	0	0	0	0	7	1	1	4	0	1	6	0	1	2	1
10:7795644|7801969	mmu-Ppil4_0007	http://159.226.67.237:8080/new/circ_detail.php?ID=mmu-Ppil4_0007	+	exon	ENSMUSG00000015757	0	2	0	0	1	1	1	0	1	0	0	1	1	0	0	2	0
10:79711669|79711958	mmu-Bsg_0010	http://159.226.67.237:8080/new/circ_detail.php?ID=mmu-Bsg_0010	-	antisense	ENSMUSG00000023175	0	0	0	0	4	1	0	3	0	0	0	1	0	0	0	0	0
10:79806640|79815241	mmu-Palm_0007	http://159.226.67.237:8080/new/circ_detail.php?ID=mmu-Palm_0007	+	exon	ENSMUSG00000035863	0	0	1	2	0	1	0	0	1	0	2	1	0	1	0	0	0
10:79815185|79815844	mmu-Palm_0003	http://159.226.67.237:8080/new/circ_detail.php?ID=mmu-Palm_0003	+	intron	ENSMUSG00000035863	0	1	0	0	3	1	0	0	4	0	0	1	0	0	0	4	0
10:80000712|80001090	mmu-Abca7_0001	http://159.226.67.237:8080/new/circ_detail.php?ID=mmu-Abca7_0001	+	exon	ENSMUSG00000035722	0	0	0	0	0	0	2	0	2	0	0	1	0	0	0	0	2
10:80124802|80128100	mmu-Stk11_0001	http://159.226.67.237:8080/new/circ_detail.php?ID=mmu-Stk11_0001	+	exon	ENSMUSG00000003068	1	2	0	2	0	1	1	0	0	1	0	1	0	0	0	0	0
10:80712112|80715179	mmu-Ap3d1_0004	http://159.226.67.237:8080/new/circ_detail.php?ID=mmu-Ap3d1_0004	-	exon	ENSMUSG00000020198	2	7	1	5	2	1	2	4	5	4	2	1	0	3	1	10	3
10:80712112|80719812	mmu-Ap3d1_0005	http://159.226.67.237:8080/new/circ_detail.php?ID=mmu-Ap3d1_0005	-	exon	ENSMUSG00000020198	0	0	0	0	2	1	0	1	3	1	0	1	0	1	2	0	5
10:80766163|80771366	mmu-Dot1l_0003	http://159.226.67.237:8080/new/circ_detail.php?ID=mmu-Dot1l_0003	+	exon	ENSMUSG00000061589	0	3	4	0	0	1	1	0	1	3	0	1	0	1	4	2	1
10:81108748|81118229	mmu-Map2k2_0001	http://159.226.67.237:8080/new/circ_detail.php?ID=mmu-Map2k2_0001	+	exon	ENSMUSG00000035027	0	1	0	0	1	1	3	5	0	5	0	1	0	1	1	0	3
10:81308948|81309247	mmu-Pip5k1c_0001	http://159.226.67.237:8080/new/circ_detail.php?ID=mmu-Pip5k1c_0001	+	exon	ENSMUSG00000034902	0	0	0	0	0	0	2	2	0	0	1	1	0	0	0	0	0
10:81532396|81533406	mmu-Gna11_0001	http://159.226.67.237:8080/new/circ_detail.php?ID=mmu-Gna11_0001	-	Non-Repeat	ENSMUSG00000034781	1	1	0	0	1	1	1	0	5	7	0	1	0	0	0	2	3
10:82368571|82383844	mmu-Gm4924_0001	http://159.226.67.237:8080/new/circ_detail.php?ID=mmu-Gm4924_0001	+	exon	ENSMUSG00000073427	1	1	2	7	7	1	9	10	6	6	2	1	0	2	8	3	12
10:82709009|82712238	mmu-Hcfc2_0001	http://159.226.67.237:8080/new/circ_detail.php?ID=mmu-Hcfc2_0001	+	exon	ENSMUSG00000020246	0	0	1	1	0	1	2	2	0	0	0	1	0	0	0	0	0
10:82709009|82739265	mmu-Hcfc2_0002	http://159.226.67.237:8080/new/circ_detail.php?ID=mmu-Hcfc2_0002	+	exon	ENSMUSG00000020246	1	0	2	2	0	1	0	0	0	0	0	0	0	0	0	1	2
10:82728253|82734481	mmu-Hcfc2_0018	http://159.226.67.237:8080/new/circ_detail.php?ID=mmu-Hcfc2_0018	+	exon	ENSMUSG00000020246	0	1	0	0	0	1	0	0	0	0	0	0	0	2	1	3	0
10:82732603|82739265	mmu-Hcfc2_0003	http://159.226.67.237:8080/new/circ_detail.php?ID=mmu-Hcfc2_0003	+	exon	ENSMUSG00000020246	0	0	0	1	1	1	1	0	1	2	2	1	0	0	0	0	0
10:83558598|83564537	mmu-A230046K03Rik_0018	http://159.226.67.237:8080/new/circ_detail.php?ID=mmu-A230046K03Rik_0018	+	exon	ENSMUSG00000034560	0	0	0	3	1	1	2	0	0	1	1	1	0	0	0	0	2
10:83569968|83574559	mmu-A230046K03Rik_0027	http://159.226.67.237:8080/new/circ_detail.php?ID=mmu-A230046K03Rik_0027	+	exon	ENSMUSG00000034560.5	0	0	0	0	0	0	0	0	0	2	2	1	0	0	0	0	0
10:84947412|84948020	mmu-Ric8b_0001	http://159.226.67.237:8080/new/circ_detail.php?ID=mmu-Ric8b_0001	+	exon	ENSMUSG00000035620	3	1	1	2	6	1	0	0	1	4	2	1	2	1	1	5	0
10:85143016|85157194	mmu-Cry1_0006	http://159.226.67.237:8080/new/circ_detail.php?ID=mmu-Cry1_0006	-	exon	ENSMUSG00000020038	1	0	1	1	1	1	2	0	0	0	1	1	1	0	0	2	0
10:8780519|8789601	mmu-Sash1_0008	http://159.226.67.237:8080/new/circ_detail.php?ID=mmu-Sash1_0008	-	exon	ENSMUSG00000015305	0	7	4	5	2	1	4	8	5	3	7	1	5	1	4	8	6
10:8780519|8814457	mmu-Sash1_0002	http://159.226.67.237:8080/new/circ_detail.php?ID=mmu-Sash1_0002	-	exon	ENSMUSG00000015305	0	3	0	0	0	1	0	2	0	2	0	1	0	3	2	2	2
10:88213647|88219360	mmu-Ccdc53_0001	http://159.226.67.237:8080/new/circ_detail.php?ID=mmu-Ccdc53_0001	+	exon	ENSMUSG00000020056	2	0	0	0	0	1	0	0	0	0	2	1	0	0	0	0	0
10:88400652|88414598	mmu-Gnptab_0004	http://159.226.67.237:8080/new/circ_detail.php?ID=mmu-Gnptab_0004	+	exon	ENSMUSG00000035311	0	0	4	1	0	1	0	1	1	4	1	1	1	0	4	1	2
10:88411916|88419560	mmu-Gnptab_0001	http://159.226.67.237:8080/new/circ_detail.php?ID=mmu-Gnptab_0001	+	exon	ENSMUSG00000035311	1	0	0	0	2	1	3	1	1	2	0	1	2	0	0	0	3
10:88809082|88810085	mmu-Utp20_0004	http://159.226.67.237:8080/new/circ_detail.php?ID=mmu-Utp20_0004	-	exon	ENSMUSG00000004356	0	5	1	1	3	1	5	1	0	3	1	1	1	1	5	1	0
10:89112791|89125224	mmu-Ano4_0002	http://159.226.67.237:8080/new/circ_detail.php?ID=mmu-Ano4_0002	-	exon	ENSMUSG00000035189	0	0	3	0	0	1	0	0	0	0	0	0	0	0	0	2	1
10:89317091|89327333	mmu-Ano4_0007	http://159.226.67.237:8080/new/circ_detail.php?ID=mmu-Ano4_0007	-	exon	ENSMUSG00000035189	0	0	2	1	1	1	3	0	0	3	2	1	0	0	1	2	4
10:89772587|89794624	mmu-Uhrf1bp1l_0002	http://159.226.67.237:8080/new/circ_detail.php?ID=mmu-Uhrf1bp1l_0002	+	exon	ENSMUSG00000019951	0	3	0	0	3	1	3	2	4	0	2	1	4	2	0	2	1
10:89787105|89794624	mmu-Uhrf1bp1l_0007	http://159.226.67.237:8080/new/circ_detail.php?ID=mmu-Uhrf1bp1l_0007	+	exon	ENSMUSG00000019951	0	0	0	0	2	1	4	8	0	0	0	1	3	2	2	2	2
10:90069468|90077142	mmu-Anks1b_0015	http://159.226.67.237:8080/new/circ_detail.php?ID=mmu-Anks1b_0015	+	exon	ENSMUSG00000058589	1	0	0	1	4	1	3	3	1	0	0	1	3	1	0	4	2
10:9027135|9029047	mmu-intergenic_001559	http://159.226.67.237:8080/new/circ_detail.php?ID=mmu-intergenic_001559	-	intergenic		0	0	2	0	0	1	0	0	1	4	0	1	0	0	0	0	0
10:92075170|92136690	mmu-Rmst_0001	http://159.226.67.237:8080/new/circ_detail.php?ID=mmu-Rmst_0001	-	exon	ENSMUSG00000097348	1	4	10	7	5	1	3	0	2	3	0	1	5	2	2	2	7
10:92257142|92272665	mmu-Gm20757_0001	http://159.226.67.237:8080/new/circ_detail.php?ID=mmu-Gm20757_0001	-	exon	ENSMUSG00000098040	1	3	3	2	0	1	7	1	3	3	1	1	3	0	4	4	0
10:93235438|93236963	mmu-Cdk17_0004	http://159.226.67.237:8080/new/circ_detail.php?ID=mmu-Cdk17_0004	+	exon	ENSMUSG00000020015	1	0	5	5	8	1	0	9	5	9	4	1	5	2	7	2	10
10:93254689|93265680	mmu-Elk3_0003	http://159.226.67.237:8080/new/circ_detail.php?ID=mmu-Elk3_0003	-	exon	ENSMUSG00000008398	2	3	2	1	3	1	0	1	2	0	4	1	0	0	0	1	0
10:93264880|93265680	mmu-Elk3_0001	http://159.226.67.237:8080/new/circ_detail.php?ID=mmu-Elk3_0001	-	exon	ENSMUSG00000008398	1	0	1	4	6	1	2	5	7	7	2	1	1	0	1	6	4
10:94100402|94106072	mmu-Fgd6_0001	http://159.226.67.237:8080/new/circ_detail.php?ID=mmu-Fgd6_0001	+	exon	ENSMUSG00000020021	0	1	2	2	0	1	0	0	1	1	1	1	0	0	0	0	0
10:94578423|94582409	mmu-Tmcc3_0001	http://159.226.67.237:8080/new/circ_detail.php?ID=mmu-Tmcc3_0001	+	exon	ENSMUSG00000020023	0	1	1	2	2	1	0	2	1	0	2	1	0	1	1	2	0
10:94718852|94728722	mmu-Cep83_0009	http://159.226.67.237:8080/new/circ_detail.php?ID=mmu-Cep83_0009	+	exon	ENSMUSG00000020024	0	0	0	0	2	1	0	2	0	2	1	1	0	0	0	3	0
10:94725647|94794889	mmu-Plxnc1_0022	http://159.226.67.237:8080/new/circ_detail.php?ID=mmu-Plxnc1_0022	+	exon/intergenic	ENSMUSG00000074785	0	0	0	0	1	1	8	0	0	2	0	1	0	0	0	1	3
10:94748941|94750659	mmu-Cep83_0008	http://159.226.67.237:8080/new/circ_detail.php?ID=mmu-Cep83_0008	+	exon	ENSMUSG00000020024	0	2	0	1	0	1	1	3	4	2	1	1	0	1	0	5	2
10:95989562|95990465	mmu-Eea1_0002	http://159.226.67.237:8080/new/circ_detail.php?ID=mmu-Eea1_0002	+	exon	ENSMUSG00000036499	0	0	0	2	0	1	0	0	0	2	0	1	0	2	0	1	2
10:95989562|95995690	mmu-Eea1_0010	http://159.226.67.237:8080/new/circ_detail.php?ID=mmu-Eea1_0010	+	exon	ENSMUSG00000036499	1	2	0	0	0	1	0	0	1	0	1	1	0	0	1	2	0
10:97507703|97513737	mmu-Dcn_0006	http://159.226.67.237:8080/new/circ_detail.php?ID=mmu-Dcn_0006	+	exon	ENSMUSG00000019929	0	4	0	1	0	1	0	2	0	0	0	1	0	1	2	0	0
10:9778021|9800068	mmu-Stxbp5_0051	http://159.226.67.237:8080/new/circ_detail.php?ID=mmu-Stxbp5_0051	-	exon	ENSMUSG00000019790	0	0	0	0	0	0	1	0	1	2	1	1	0	0	0	0	3
10:9789363|9817460	mmu-Stxbp5_0012	http://159.226.67.237:8080/new/circ_detail.php?ID=mmu-Stxbp5_0012	-	exon	ENSMUSG00000019790	0	0	0	0	0	0	0	0	0	2	0	1	2	0	0	0	0
10:9798122|9800068	mmu-Stxbp5_0008	http://159.226.67.237:8080/new/circ_detail.php?ID=mmu-Stxbp5_0008	-	exon	ENSMUSG00000019790	2	0	0	3	4	1	9	13	4	6	1	1	0	1	0	6	3
10:98968694|98969124	mmu-Atp2b1_0007	http://159.226.67.237:8080/new/circ_detail.php?ID=mmu-Atp2b1_0007	+	exon	ENSMUSG00000019943	1	0	3	0	1	1	4	1	1	0	0	1	0	0	0	2	1
10:99144235|99156351	mmu-Poc1b_0001	http://159.226.67.237:8080/new/circ_detail.php?ID=mmu-Poc1b_0001	+	exon	ENSMUSG00000019952	0	1	0	2	0	1	2	0	0	2	0	1	2	0	0	2	1
10:99144235|99164949	mmu-Poc1b_0007	http://159.226.67.237:8080/new/circ_detail.php?ID=mmu-Poc1b_0007	+	exon	ENSMUSG00000019952	1	1	0	0	0	1	1	1	2	0	2	1	0	0	2	2	1
11:100378089|100379625	mmu-Jup_0005	http://159.226.67.237:8080/new/circ_detail.php?ID=mmu-Jup_0005	-	exon	ENSMUSG00000001552	0	0	0	0	0	0	0	0	2	0	1	1	0	1	1	3	0
11:100383007|100383654	mmu-Jup_0001	http://159.226.67.237:8080/new/circ_detail.php?ID=mmu-Jup_0001	-	exon	ENSMUSG00000001552	2	0	0	0	0	1	3	1	2	1	2	1	1	1	0	2	0
11:100589898|100592973	mmu-Dnajc7_0003	http://159.226.67.237:8080/new/circ_detail.php?ID=mmu-Dnajc7_0003	-	exon	ENSMUSG00000014195	0	2	0	0	0	1	0	0	0	0	0	0	0	0	0	0	3
11:101294970|101299076	mmu-Becn1_0001	http://159.226.67.237:8080/new/circ_detail.php?ID=mmu-Becn1_0001	-	exon	ENSMUSG00000035086	3	2	0	0	0	1	2	0	0	0	2	1	0	0	0	0	0
11:102799946|102802916	mmu-Gjc1_0002	http://159.226.67.237:8080/new/circ_detail.php?ID=mmu-Gjc1_0002	-	exon	ENSMUSG00000034520	0	4	0	1	1	1	2	0	6	0	0	1	2	0	0	2	2
11:102800612|102802916	mmu-Gjc1_0001	http://159.226.67.237:8080/new/circ_detail.php?ID=mmu-Gjc1_0001	-	exon	ENSMUSG00000034520	1	2	0	2	0	1	4	9	0	0	1	1	2	0	0	6	0
11:103046379|103055289	mmu-Nmt1_0001	http://159.226.67.237:8080/new/circ_detail.php?ID=mmu-Nmt1_0001	+	exon	ENSMUSG00000020936	3	5	8	9	4	1	3	12	14	10	9	1	7	2	4	9	13
11:103683792|103689319	mmu-Gosr2_0002	http://159.226.67.237:8080/new/circ_detail.php?ID=mmu-Gosr2_0002	-	exon	ENSMUSG00000020946	0	2	1	4	2	1	1	1	1	0	0	1	0	0	1	0	1
11:103858895|103863334	mmu-Nsf_0004	http://159.226.67.237:8080/new/circ_detail.php?ID=mmu-Nsf_0004	-	exon	ENSMUSG00000034187	0	0	0	1	0	1	2	3	0	1	1	1	0	0	0	2	0
11:104302361|104306758	mmu-Mapt_0004	http://159.226.67.237:8080/new/circ_detail.php?ID=mmu-Mapt_0004	+	exon	ENSMUSG00000018411	0	0	0	0	0	0	0	0	0	3	1	1	0	0	0	0	2
11:104350487|104378826	mmu-Kansl1_0001	http://159.226.67.237:8080/new/circ_detail.php?ID=mmu-Kansl1_0001	-	exon	ENSMUSG00000018412	3	5	5	2	7	1	2	3	2	4	0	1	2	3	3	5	2
11:104356684|104378826	mmu-Kansl1_0003	http://159.226.67.237:8080/new/circ_detail.php?ID=mmu-Kansl1_0003	-	exon	ENSMUSG00000018412	1	1	0	1	2	1	6	0	2	0	0	1	1	0	0	3	2
11:104368680|104378826	mmu-Kansl1_0009	http://159.226.67.237:8080/new/circ_detail.php?ID=mmu-Kansl1_0009	-	exon	ENSMUSG00000018412	5	2	0	3	9	1	5	6	4	13	1	1	3	1	2	5	14
11:104423922|104425293	mmu-Kansl1_0002	http://159.226.67.237:8080/new/circ_detail.php?ID=mmu-Kansl1_0002	-	exon	ENSMUSG00000018412	0	0	3	0	7	1	2	0	2	11	4	1	4	0	2	1	3
11:104423922|104426468	mmu-Kansl1_0019	http://159.226.67.237:8080/new/circ_detail.php?ID=mmu-Kansl1_0019	-	exon	ENSMUSG00000018412	1	5	1	4	3	1	4	9	1	4	9	1	11	2	4	8	6
11:104512901|104515580	mmu-Cdc27_0026	http://159.226.67.237:8080/new/circ_detail.php?ID=mmu-Cdc27_0026	-	exon	ENSMUSG00000020687	0	0	0	0	0	0	5	0	0	1	0	1	0	0	0	0	2
11:104522723|104526977	mmu-Cdc27_0030	http://159.226.67.237:8080/new/circ_detail.php?ID=mmu-Cdc27_0030	-	exon	ENSMUSG00000020687	3	0	0	0	0	1	0	2	0	0	0	1	3	0	0	0	1
11:104526051|104529438	mmu-Cdc27_0003	http://159.226.67.237:8080/new/circ_detail.php?ID=mmu-Cdc27_0003	-	exon	ENSMUSG00000020687	0	1	1	2	0	1	0	0	2	2	1	1	1	0	0	0	1
11:105207380|105210640	mmu-Tlk2_0013	http://159.226.67.237:8080/new/circ_detail.php?ID=mmu-Tlk2_0013	+	exon	ENSMUSG00000020694	1	0	1	0	0	1	1	1	0	2	0	1	2	1	0	2	0
11:105221186|105241661	mmu-Tlk2_0005	http://159.226.67.237:8080/new/circ_detail.php?ID=mmu-Tlk2_0005	+	exon	ENSMUSG00000020694	0	0	0	0	2	1	1	2	0	0	0	1	1	0	0	0	2
11:105240361|105241661	mmu-Tlk2_0012	http://159.226.67.237:8080/new/circ_detail.php?ID=mmu-Tlk2_0012	+	exon	ENSMUSG00000020694	0	2	0	0	0	1	1	0	0	1	0	1	0	0	2	1	3
11:105240361|105247595	mmu-Tlk2_0010	http://159.226.67.237:8080/new/circ_detail.php?ID=mmu-Tlk2_0010	+	exon	ENSMUSG00000020694	0	3	3	5	7	1	10	0	4	2	4	1	2	0	8	0	1
11:105240361|105260352	mmu-Tlk2_0011	http://159.226.67.237:8080/new/circ_detail.php?ID=mmu-Tlk2_0011	+	exon	ENSMUSG00000020694	0	3	0	0	0	1	1	2	0	1	0	1	0	2	0	1	1
11:106096991|106123906	mmu-Map3k3_0004	http://159.226.67.237:8080/new/circ_detail.php?ID=mmu-Map3k3_0004	+	exon	ENSMUSG00000020700	0	2	3	1	2	1	6	2	1	6	3	1	1	0	3	4	7
11:106110744|106123906	mmu-Map3k3_0001	http://159.226.67.237:8080/new/circ_detail.php?ID=mmu-Map3k3_0001	+	exon	ENSMUSG00000020700	2	2	2	3	1	1	3	0	0	0	0	1	2	2	0	2	1
11:106203538|106205461	mmu-Ccdc47_0012	http://159.226.67.237:8080/new/circ_detail.php?ID=mmu-Ccdc47_0012	-	exon	ENSMUSG00000078622	2	0	0	2	0	1	0	0	0	2	2	1	0	0	0	4	0
11:106208006|106213361	mmu-Ccdc47_0002	http://159.226.67.237:8080/new/circ_detail.php?ID=mmu-Ccdc47_0002	-	exon	ENSMUSG00000078622	2	3	0	1	0	1	4	0	0	0	1	1	1	0	0	0	1
11:106236995|106240099	mmu-Ddx42_0002	http://159.226.67.237:8080/new/circ_detail.php?ID=mmu-Ddx42_0002	+	exon	ENSMUSG00000020705	0	1	0	1	2	1	2	1	0	1	0	1	0	0	0	5	0
11:106421706|106423488	mmu-Ern1_0003	http://159.226.67.237:8080/new/circ_detail.php?ID=mmu-Ern1_0003	-	exon	ENSMUSG00000020715	0	0	0	2	0	1	0	0	0	0	0	0	0	0	3	0	2
11:106506867|106529361	mmu-Tex2_0020	http://159.226.67.237:8080/new/circ_detail.php?ID=mmu-Tex2_0020	-	exon	ENSMUSG00000040548	0	0	0	0	0	0	0	0	0	0	0	0	0	0	0	3	2
11:106671742|106685248	mmu-Pecam1_0004	http://159.226.67.237:8080/new/circ_detail.php?ID=mmu-Pecam1_0004	-	exon	ENSMUSG00000020717	0	2	3	2	4	1	6	0	4	0	2	1	1	1	0	6	4
11:106679549|106685248	mmu-Pecam1_0002	http://159.226.67.237:8080/new/circ_detail.php?ID=mmu-Pecam1_0002	-	exon	ENSMUSG00000020717	7	9	16	23	7	1	19	16	18	27	9	1	14	3	14	29	21
11:106688776|106691184	mmu-Pecam1_0006	http://159.226.67.237:8080/new/circ_detail.php?ID=mmu-Pecam1_0006	-	exon	ENSMUSG00000020717	0	2	0	1	0	1	3	0	1	6	2	1	1	0	2	5	1
11:106695754|106699885	mmu-Pecam1_0005	http://159.226.67.237:8080/new/circ_detail.php?ID=mmu-Pecam1_0005	-	exon	ENSMUSG00000020717	0	1	1	1	0	1	5	1	1	4	1	1	1	0	1	2	3
11:106784101|106785052	mmu-Ddx5_0011	http://159.226.67.237:8080/new/circ_detail.php?ID=mmu-Ddx5_0011	-	Non-Repeat	ENSMUSG00000020719	0	0	0	4	0	1	0	0	1	0	0	1	3	0	0	0	0
11:106792477|106800143	mmu-Cep95_0017	http://159.226.67.237:8080/new/circ_detail.php?ID=mmu-Cep95_0017	+	exon	ENSMUSG00000018372	0	0	0	0	0	0	2	0	0	2	0	1	0	0	0	0	0
11:106868535|106875939	mmu-Smurf2_0011	http://159.226.67.237:8080/new/circ_detail.php?ID=mmu-Smurf2_0011	-	exon	ENSMUSG00000018363	0	0	0	1	0	1	0	1	0	1	1	1	1	0	5	2	1
11:107043633|107077798	mmu-Bptf_0040	http://159.226.67.237:8080/new/circ_detail.php?ID=mmu-Bptf_0040	-	exon	ENSMUSG00000040481	0	0	0	0	1	1	0	2	3	1	1	1	1	1	0	0	0
11:107060472|107062782	mmu-Bptf_0005	http://159.226.67.237:8080/new/circ_detail.php?ID=mmu-Bptf_0005	-	exon	ENSMUSG00000040481	0	0	0	3	0	1	0	0	0	0	0	0	0	2	0	0	0
11:107061684|107062782	mmu-Bptf_0041	http://159.226.67.237:8080/new/circ_detail.php?ID=mmu-Bptf_0041	-	exon	ENSMUSG00000040481	0	0	0	2	3	1	0	1	2	0	0	1	0	0	0	0	0
11:107072683|107082700	mmu-Bptf_0014	http://159.226.67.237:8080/new/circ_detail.php?ID=mmu-Bptf_0014	-	exon	ENSMUSG00000040481	3	0	2	0	0	1	0	6	0	2	4	1	1	0	2	1	3
11:107110813|107111635	mmu-Bptf_0001	http://159.226.67.237:8080/new/circ_detail.php?ID=mmu-Bptf_0001	-	exon	ENSMUSG00000040481	0	0	1	1	0	1	2	1	2	3	0	1	0	0	0	0	3
11:107485550|107489072	mmu-Psmd12_0004	http://159.226.67.237:8080/new/circ_detail.php?ID=mmu-Psmd12_0004	+	exon	ENSMUSG00000020720	0	0	0	0	1	1	0	3	0	0	0	1	0	0	0	2	0
11:107486414|107489072	mmu-Psmd12_0001	http://159.226.67.237:8080/new/circ_detail.php?ID=mmu-Psmd12_0001	+	exon	ENSMUSG00000020720	0	0	0	0	0	0	0	1	3	0	0	1	0	2	0	0	0
11:107592706|107595195	mmu-Helz_0050	http://159.226.67.237:8080/new/circ_detail.php?ID=mmu-Helz_0050	+	exon	ENSMUSG00000020721	1	2	0	1	0	1	0	5	5	2	0	1	0	0	0	4	1
11:107592706|107604363	mmu-Helz_0001	http://159.226.67.237:8080/new/circ_detail.php?ID=mmu-Helz_0001	+	exon	ENSMUSG00000020721	0	1	1	1	1	1	4	3	2	3	0	1	1	0	3	2	0
11:107592706|107620214	mmu-Helz_0002	http://159.226.67.237:8080/new/circ_detail.php?ID=mmu-Helz_0002	+	exon	ENSMUSG00000020721	0	2	1	5	4	1	0	3	3	2	2	1	1	0	1	0	2
11:107592706|107649340	mmu-Helz_0051	http://159.226.67.237:8080/new/circ_detail.php?ID=mmu-Helz_0051	+	exon	ENSMUSG00000020721	0	0	0	0	2	1	0	0	0	3	0	1	0	1	0	0	0
11:107613851|107620214	mmu-Helz_0003	http://159.226.67.237:8080/new/circ_detail.php?ID=mmu-Helz_0003	+	exon	ENSMUSG00000020721	0	1	0	0	0	1	1	0	0	2	3	1	1	0	0	0	1
11:107632172|107649340	mmu-Helz_0014	http://159.226.67.237:8080/new/circ_detail.php?ID=mmu-Helz_0014	+	exon	ENSMUSG00000020721	0	0	0	1	0	1	3	1	0	0	0	1	3	0	1	2	2
11:107646050|107649340	mmu-Helz_0016	http://159.226.67.237:8080/new/circ_detail.php?ID=mmu-Helz_0016	+	exon	ENSMUSG00000020721	0	0	0	0	0	0	1	2	4	2	0	1	0	0	0	0	2
11:107661842|107663815	mmu-Helz_0032	http://159.226.67.237:8080/new/circ_detail.php?ID=mmu-Helz_0032	+	Non-Repeat	ENSMUSG00000020721	1	3	4	5	2	1	1	1	0	0	1	1	3	0	1	0	4
11:108434126|108440596	mmu-Cep112_0001	http://159.226.67.237:8080/new/circ_detail.php?ID=mmu-Cep112_0001	+	exon	ENSMUSG00000020728	14	14	14	36	32	1	57	44	9	27	18	1	20	10	15	47	39
11:108434126|108472094	mmu-Cep112_0003	http://159.226.67.237:8080/new/circ_detail.php?ID=mmu-Cep112_0003	+	exon	ENSMUSG00000020728	0	3	0	3	5	1	3	1	5	0	1	1	0	0	1	1	4
11:108434126|108531465	mmu-Cep112_0004	http://159.226.67.237:8080/new/circ_detail.php?ID=mmu-Cep112_0004	+	exon	ENSMUSG00000020728	0	0	2	1	0	1	0	0	0	0	0	0	0	0	0	2	0
11:108498244|108508365	mmu-Cep112_0034	http://159.226.67.237:8080/new/circ_detail.php?ID=mmu-Cep112_0034	+	exon	ENSMUSG00000020728	0	0	0	2	1	1	1	0	0	2	0	1	0	0	1	0	0
11:108498244|108531465	mmu-Cep112_0002	http://159.226.67.237:8080/new/circ_detail.php?ID=mmu-Cep112_0002	+	exon	ENSMUSG00000020728	0	1	0	0	0	1	5	3	0	0	1	1	1	1	1	2	3
11:108518679|108531465	mmu-Cep112_0010	http://159.226.67.237:8080/new/circ_detail.php?ID=mmu-Cep112_0010	+	exon	ENSMUSG00000020728	5	2	0	1	1	1	3	5	2	5	2	1	0	0	1	0	3
11:108664496|108690431	mmu-Cep112_0049	http://159.226.67.237:8080/new/circ_detail.php?ID=mmu-Cep112_0049	+	intron	ENSMUSG00000020728	0	0	1	1	0	1	3	1	0	2	0	1	0	0	0	1	0
11:108664496|108757819	mmu-Cep112_0011	http://159.226.67.237:8080/new/circ_detail.php?ID=mmu-Cep112_0011	+	exon	ENSMUSG00000020728	0	1	1	0	2	1	0	0	0	0	0	0	0	0	0	0	2
11:108664496|108808739	mmu-Cep112_0048	http://159.226.67.237:8080/new/circ_detail.php?ID=mmu-Cep112_0048	+	exon	ENSMUSG00000020728	0	0	1	1	4	1	3	2	5	2	2	1	4	1	0	4	5
11:108752578|108808739	mmu-Cep112_0012	http://159.226.67.237:8080/new/circ_detail.php?ID=mmu-Cep112_0012	+	exon	ENSMUSG00000020728	0	0	0	0	0	0	2	0	0	0	0	1	0	1	0	2	0
11:109582372|109605967	mmu-Wipi1_0004	http://159.226.67.237:8080/new/circ_detail.php?ID=mmu-Wipi1_0004	-	exon	ENSMUSG00000041895	0	0	0	0	0	0	0	0	0	2	1	1	0	0	0	0	3
11:109597103|109605967	mmu-Wipi1_0001	http://159.226.67.237:8080/new/circ_detail.php?ID=mmu-Wipi1_0001	-	exon	ENSMUSG00000041895	2	2	3	5	5	1	2	10	0	0	3	1	2	1	0	4	4
11:109603673|109605967	mmu-Wipi1_0002	http://159.226.67.237:8080/new/circ_detail.php?ID=mmu-Wipi1_0002	-	exon	ENSMUSG00000041895	0	0	0	0	0	0	0	1	3	2	0	1	0	0	1	0	0
11:109971685|109977873	mmu-Abca8b_0001	http://159.226.67.237:8080/new/circ_detail.php?ID=mmu-Abca8b_0001	-	exon	ENSMUSG00000020620	0	0	4	0	4	1	1	0	0	1	1	1	0	0	0	1	0
11:110106524|110107584	mmu-Abca9_0001	http://159.226.67.237:8080/new/circ_detail.php?ID=mmu-Abca9_0001	-	exon	ENSMUSG00000041797	1	3	1	0	0	1	0	3	0	1	0	1	0	0	0	2	0
11:110230489|110233842	mmu-Abca6_0001	http://159.226.67.237:8080/new/circ_detail.php?ID=mmu-Abca6_0001	-	exon	ENSMUSG00000044749	2	3	2	2	0	1	4	1	1	0	2	1	2	0	0	2	0
11:11415188|11418287	mmu-Zpbp_0012	http://159.226.67.237:8080/new/circ_detail.php?ID=mmu-Zpbp_0012	-	exon	ENSMUSG00000020193	3	6	5	2	5	1	6	1	2	0	3	1	1	2	2	2	3
11:11415188|11429126	mmu-Zpbp_0013	http://159.226.67.237:8080/new/circ_detail.php?ID=mmu-Zpbp_0013	-	intron	ENSMUSG00000020193	2	1	2	1	0	1	0	0	0	0	0	0	0	0	0	0	0
11:116180943|116183624	mmu-Acox1_0008	http://159.226.67.237:8080/new/circ_detail.php?ID=mmu-Acox1_0008	-	exon	ENSMUSG00000020777	0	2	0	0	1	1	0	0	0	0	2	1	0	0	3	0	0
11:116262860|116263297	mmu-Srp68_0008	http://159.226.67.237:8080/new/circ_detail.php?ID=mmu-Srp68_0008	-	exon	ENSMUSG00000020780	0	0	1	0	1	1	4	0	0	0	0	1	0	0	3	0	1
11:117290398|117291036	mmu-Sept9_0003	http://159.226.67.237:8080/new/circ_detail.php?ID=mmu-Sept9_0003	+	exon	ENSMUSG00000059248	0	0	1	1	1	1	5	0	1	0	1	1	0	0	0	3	2
11:117700725|117714452	mmu-Tnrc6c_0004	http://159.226.67.237:8080/new/circ_detail.php?ID=mmu-Tnrc6c_0004	+	exon	ENSMUSG00000025571	0	0	3	0	0	1	2	1	0	0	2	1	0	0	2	0	3
11:117752977|117756106	mmu-Tnrc6c_0006	http://159.226.67.237:8080/new/circ_detail.php?ID=mmu-Tnrc6c_0006	+	exon	ENSMUSG00000025571	0	0	0	0	0	0	0	0	0	0	3	1	1	0	1	0	3
11:117812459|117813185	mmu-Syngr2_0001	http://159.226.67.237:8080/new/circ_detail.php?ID=mmu-Syngr2_0001	+	exon	ENSMUSG00000048277	0	0	0	2	0	1	1	0	0	0	0	1	2	0	0	1	2
11:118274968|118279926	mmu-Usp36_0002	http://159.226.67.237:8080/new/circ_detail.php?ID=mmu-Usp36_0002	-	exon	ENSMUSG00000033909	0	0	0	0	0	0	2	0	0	0	1	1	0	0	0	0	2
11:119151028|119154075	mmu-Tbc1d16_0001	http://159.226.67.237:8080/new/circ_detail.php?ID=mmu-Tbc1d16_0001	-	exon	ENSMUSG00000039976	0	3	3	7	3	1	3	1	4	0	2	1	3	0	0	0	4
11:119368664|119370799	mmu-Slc26a11_0003	http://159.226.67.237:8080/new/circ_detail.php?ID=mmu-Slc26a11_0003	+	exon	ENSMUSG00000039908	1	1	0	1	0	1	0	0	0	0	0	0	2	0	1	1	2
11:120128423|120134882	mmu-Slc38a10_0001	http://159.226.67.237:8080/new/circ_detail.php?ID=mmu-Slc38a10_0001	-	exon	ENSMUSG00000061306	0	0	2	0	0	1	0	2	3	1	0	1	0	0	0	0	0
11:120132677|120134882	mmu-Slc38a10_0004	http://159.226.67.237:8080/new/circ_detail.php?ID=mmu-Slc38a10_0004	-	exon	ENSMUSG00000061306	0	0	1	0	0	1	1	0	0	1	2	1	0	0	0	1	2
11:120404206|120421541	mmu-Nploc4_0018	http://159.226.67.237:8080/new/circ_detail.php?ID=mmu-Nploc4_0018	-	exon	ENSMUSG00000039703	0	0	0	0	0	0	0	0	0	0	0	0	2	0	0	0	2
11:120404206|120428636	mmu-Nploc4_0016	http://159.226.67.237:8080/new/circ_detail.php?ID=mmu-Nploc4_0016	-	exon	ENSMUSG00000039703	0	1	1	1	2	1	0	1	0	0	0	1	0	0	2	2	0
11:120404206|120433128	mmu-Nploc4_0002	http://159.226.67.237:8080/new/circ_detail.php?ID=mmu-Nploc4_0002	-	exon	ENSMUSG00000039703	0	0	0	2	0	1	0	0	1	0	0	1	0	2	0	0	0
11:120409612|120416380	mmu-Nploc4_0015	http://159.226.67.237:8080/new/circ_detail.php?ID=mmu-Nploc4_0015	-	exon	ENSMUSG00000039703	2	0	3	0	0	1	2	0	1	0	1	1	1	0	0	0	0
11:120578829|120579132	mmu-Arhgdia_0018	http://159.226.67.237:8080/new/circ_detail.php?ID=mmu-Arhgdia_0018	+	antisense	ENSMUSG00000025132	2	0	0	2	0	1	1	0	0	0	0	1	1	0	0	0	1
11:120578960|120579135	mmu-Arhgdia_0007	http://159.226.67.237:8080/new/circ_detail.php?ID=mmu-Arhgdia_0007	-	Non-Repeat	ENSMUSG00000025132	0	0	0	0	0	0	0	0	0	0	0	0	0	2	0	2	0
11:120967995|120973969	mmu-Csnk1d_0001	http://159.226.67.237:8080/new/circ_detail.php?ID=mmu-Csnk1d_0001	-	exon	ENSMUSG00000025162	2	1	1	1	1	1	2	2	1	2	3	1	2	1	0	2	2
11:121183411|121197495	mmu-Ogfod3_0001	http://159.226.67.237:8080/new/circ_detail.php?ID=mmu-Ogfod3_0001	-	exon	ENSMUSG00000025169	0	0	0	0	1	1	0	0	0	2	0	1	0	0	2	0	0
11:121285422|121299793	mmu-Foxk2_0004	http://159.226.67.237:8080/new/circ_detail.php?ID=mmu-Foxk2_0004	+	exon	ENSMUSG00000039275	0	0	0	0	2	1	3	0	0	0	0	1	0	0	2	1	0
11:121424926|121426703	mmu-Fn3krp_0001	http://159.226.67.237:8080/new/circ_detail.php?ID=mmu-Fn3krp_0001	+	exon	ENSMUSG00000039253	0	0	3	4	3	1	1	1	18	6	1	1	0	0	2	0	5
11:121496995|121503787	mmu-Tbcd_0003	http://159.226.67.237:8080/new/circ_detail.php?ID=mmu-Tbcd_0003	+	exon	ENSMUSG00000039230	1	1	0	2	1	1	2	0	4	0	0	1	0	0	0	0	0
11:12346056|12388696	mmu-Cobl_0020	http://159.226.67.237:8080/new/circ_detail.php?ID=mmu-Cobl_0020	+	antisense	ENSMUSG00000020173	0	1	1	0	0	1	7	1	2	2	1	1	0	0	1	1	3
11:16881464|16883613	mmu-Egfr_0006	http://159.226.67.237:8080/new/circ_detail.php?ID=mmu-Egfr_0006	+	exon	ENSMUSG00000020122	0	0	0	0	0	0	0	2	2	0	0	1	0	3	0	0	0
11:19998120|20008477	mmu-Spred2_0001	http://159.226.67.237:8080/new/circ_detail.php?ID=mmu-Spred2_0001	+	exon	ENSMUSG00000045671	10	19	26	35	6	1	54	25	38	22	14	1	44	8	16	56	5
11:20072456|20080798	mmu-Actr2_0003	http://159.226.67.237:8080/new/circ_detail.php?ID=mmu-Actr2_0003	-	exon	ENSMUSG00000020152	1	1	1	0	3	1	7	1	2	2	0	1	2	3	1	0	2
11:20077188|20080798	mmu-Actr2_0006	http://159.226.67.237:8080/new/circ_detail.php?ID=mmu-Actr2_0006	-	exon	ENSMUSG00000020152	0	5	0	0	1	1	0	0	0	0	1	1	0	0	0	0	2
11:20703711|20712315	mmu-Aftph_0001	http://159.226.67.237:8080/new/circ_detail.php?ID=mmu-Aftph_0001	-	exon	ENSMUSG00000049659	0	2	0	3	0	1	1	1	2	3	0	1	1	1	0	2	5
11:20703711|20727639	mmu-Aftph_0013	http://159.226.67.237:8080/new/circ_detail.php?ID=mmu-Aftph_0013	-	exon	ENSMUSG00000049659	0	1	0	0	0	1	0	3	0	0	2	1	0	0	0	0	2
11:20725685|20727639	mmu-Aftph_0002	http://159.226.67.237:8080/new/circ_detail.php?ID=mmu-Aftph_0002	-	exon	ENSMUSG00000049659	2	5	3	5	2	1	6	0	6	7	4	1	4	5	2	6	10
11:20725685|20733990	mmu-Aftph_0017	http://159.226.67.237:8080/new/circ_detail.php?ID=mmu-Aftph_0017	-	intron	ENSMUSG00000049659	0	0	0	0	0	0	3	2	0	0	0	1	0	0	0	0	0
11:21263199|21264871	mmu-Vps54_0003	http://159.226.67.237:8080/new/circ_detail.php?ID=mmu-Vps54_0003	+	exon	ENSMUSG00000020128	0	6	4	2	2	1	5	1	5	3	0	1	0	0	0	0	0
11:21263199|21271738	mmu-Vps54_0005	http://159.226.67.237:8080/new/circ_detail.php?ID=mmu-Vps54_0005	+	exon	ENSMUSG00000020128	0	0	0	0	0	0	2	1	0	0	0	1	0	0	0	0	2
11:21263199|21278060	mmu-Vps54_0012	http://159.226.67.237:8080/new/circ_detail.php?ID=mmu-Vps54_0012	+	exon	ENSMUSG00000020128	1	2	0	3	0	1	3	7	4	5	5	1	0	0	2	0	6
11:21263199|21300318	mmu-Vps54_0004	http://159.226.67.237:8080/new/circ_detail.php?ID=mmu-Vps54_0004	+	exon	ENSMUSG00000020128	0	0	0	2	0	1	0	0	0	0	2	1	0	0	0	0	0
11:21652226|21664385	mmu-Wdpcp_0001	http://159.226.67.237:8080/new/circ_detail.php?ID=mmu-Wdpcp_0001	+	exon	ENSMUSG00000020319	0	1	0	0	1	1	1	2	0	3	0	1	5	0	0	2	0
11:21711462|21724636	mmu-Wdpcp_0020	http://159.226.67.237:8080/new/circ_detail.php?ID=mmu-Wdpcp_0020	+	exon	ENSMUSG00000020319	0	2	0	0	0	1	1	0	1	0	0	1	1	0	1	1	2
11:21711462|21748941	mmu-Wdpcp_0008	http://159.226.67.237:8080/new/circ_detail.php?ID=mmu-Wdpcp_0008	+	exon	ENSMUSG00000020319	0	0	0	3	0	1	2	1	1	0	0	1	3	3	0	1	0
11:22051159|22068506	mmu-Ehbp1_0040	http://159.226.67.237:8080/new/circ_detail.php?ID=mmu-Ehbp1_0040	-	intron	ENSMUSG00000042302	1	4	2	2	2	1	4	0	0	3	0	1	0	0	0	1	3
11:22053432|22059261	mmu-Ehbp1_0001	http://159.226.67.237:8080/new/circ_detail.php?ID=mmu-Ehbp1_0001	-	exon	ENSMUSG00000042302	0	0	1	0	0	1	1	5	1	2	0	1	1	0	0	2	1
11:22053432|22068506	mmu-Ehbp1_0007	http://159.226.67.237:8080/new/circ_detail.php?ID=mmu-Ehbp1_0007	-	exon	ENSMUSG00000042302	4	28	7	22	26	1	39	44	42	20	16	1	7	7	17	39	34
11:22053432|22101230	mmu-Ehbp1_0002	http://159.226.67.237:8080/new/circ_detail.php?ID=mmu-Ehbp1_0002	-	exon	ENSMUSG00000042302	0	0	4	0	2	1	0	2	0	1	2	1	1	0	0	1	1
11:22137838|22151189	mmu-Ehbp1_0009	http://159.226.67.237:8080/new/circ_detail.php?ID=mmu-Ehbp1_0009	-	exon	ENSMUSG00000042302	4	2	9	0	5	1	7	0	3	10	1	1	3	1	1	1	5
11:22137838|22151892	mmu-Ehbp1_0003	http://159.226.67.237:8080/new/circ_detail.php?ID=mmu-Ehbp1_0003	-	exon	ENSMUSG00000042302	1	2	0	0	0	1	0	1	0	1	0	1	0	0	0	2	0
11:22790317|22801102	mmu-RP23-242C19_0001	http://159.226.67.237:8080/new/circ_detail.php?ID=mmu-RP23-242C19_0001	-	intron	ENSMUSG00000101716	0	0	1	2	0	1	1	3	0	0	0	1	0	0	0	2	3
11:22799378|22801102	mmu-RP23-242C19_0002	http://159.226.67.237:8080/new/circ_detail.php?ID=mmu-RP23-242C19_0002	-	intron	ENSMUSG00000101716	0	0	0	2	3	1	4	4	2	3	4	1	1	0	0	0	1
11:22956153|22956692	mmu-Commd1_0001	http://159.226.67.237:8080/new/circ_detail.php?ID=mmu-Commd1_0001	-	exon	ENSMUSG00000051355	0	0	0	0	0	0	0	0	0	2	0	1	0	0	1	2	0
11:23261835|23271205	mmu-Xpo1_0001	http://159.226.67.237:8080/new/circ_detail.php?ID=mmu-Xpo1_0001	+	exon	ENSMUSG00000020290	0	4	1	5	0	1	3	7	2	1	6	1	0	1	1	1	3
11:23343320|23355098	mmu-Usp34_0030	http://159.226.67.237:8080/new/circ_detail.php?ID=mmu-Usp34_0030	+	exon	ENSMUSG00000056342	0	0	1	0	3	1	3	3	0	0	0	1	0	2	0	2	0
11:23363791|23364512	mmu-Usp34_0104	http://159.226.67.237:8080/new/circ_detail.php?ID=mmu-Usp34_0104	+	exon	ENSMUSG00000056342	0	0	2	0	0	1	0	2	0	0	0	1	1	0	1	0	0
11:23649270|23651055	mmu-Pex13_0002	http://159.226.67.237:8080/new/circ_detail.php?ID=mmu-Pex13_0002	-	exon	ENSMUSG00000020283	0	2	3	0	0	1	0	0	0	2	0	1	0	0	0	2	0
11:23707523|23725574	mmu-Pus10_0003	http://159.226.67.237:8080/new/circ_detail.php?ID=mmu-Pus10_0003	+	exon	ENSMUSG00000020280	0	0	0	3	0	1	0	2	1	0	2	1	0	0	0	0	9
11:26397746|26407648	mmu-Fancl_0003	http://159.226.67.237:8080/new/circ_detail.php?ID=mmu-Fancl_0003	+	exon	ENSMUSG00000004018	0	0	3	1	1	1	2	5	6	3	0	1	0	1	4	2	5
11:26397746|26434500	mmu-Fancl_0007	http://159.226.67.237:8080/new/circ_detail.php?ID=mmu-Fancl_0007	+	exon	ENSMUSG00000004018	0	7	11	18	8	1	11	13	4	4	3	1	11	3	9	14	14
11:26407548|26434500	mmu-Fancl_0004	http://159.226.67.237:8080/new/circ_detail.php?ID=mmu-Fancl_0004	+	exon	ENSMUSG00000004018	2	0	0	0	0	1	1	1	0	2	0	1	0	0	0	0	1
11:26534211|26550075	mmu-Vrk2_0001	http://159.226.67.237:8080/new/circ_detail.php?ID=mmu-Vrk2_0001	-	exon	ENSMUSG00000064090	4	3	2	3	3	1	2	8	5	7	1	1	2	0	6	7	0
11:28434081|28439089	mmu-Ccdc85a_0003	http://159.226.67.237:8080/new/circ_detail.php?ID=mmu-Ccdc85a_0003	-	intron	ENSMUSG00000032878	0	0	2	1	0	1	1	0	0	2	0	1	0	1	0	0	1
11:28434081|28505430	mmu-Ccdc85a_0001	http://159.226.67.237:8080/new/circ_detail.php?ID=mmu-Ccdc85a_0001	-	intron	ENSMUSG00000032878	3	0	0	0	0	1	0	0	2	0	0	1	0	1	1	2	3
11:29400184|29430252	mmu-Ccdc88a_0005	http://159.226.67.237:8080/new/circ_detail.php?ID=mmu-Ccdc88a_0005	+	exon	ENSMUSG00000032740	0	0	2	0	0	1	1	5	0	3	0	1	1	0	1	2	1
11:29422540|29430252	mmu-Ccdc88a_0006	http://159.226.67.237:8080/new/circ_detail.php?ID=mmu-Ccdc88a_0006	+	exon	ENSMUSG00000032740	1	2	0	0	0	1	0	0	4	2	1	1	0	0	1	0	2
11:29482109|29498612	mmu-Ccdc88a_0036	http://159.226.67.237:8080/new/circ_detail.php?ID=mmu-Ccdc88a_0036	+	exon	ENSMUSG00000032740	1	1	1	0	0	1	1	0	0	2	1	1	4	1	0	0	1
11:29529929|29542509	mmu-Mtif2_0005	http://159.226.67.237:8080/new/circ_detail.php?ID=mmu-Mtif2_0005	+	exon	ENSMUSG00000020459	1	4	0	1	2	1	3	0	0	0	0	1	1	0	1	2	0
11:29533226|29535266	mmu-Mtif2_0004	http://159.226.67.237:8080/new/circ_detail.php?ID=mmu-Mtif2_0004	+	exon	ENSMUSG00000020459	0	0	0	3	0	1	3	0	0	1	1	1	0	1	0	4	4
11:29533226|29542509	mmu-Mtif2_0012	http://159.226.67.237:8080/new/circ_detail.php?ID=mmu-Mtif2_0012	+	exon	ENSMUSG00000020459	2	1	1	0	0	1	2	1	0	0	0	1	0	0	0	0	0
11:29533226|29545101	mmu-Mtif2_0010	http://159.226.67.237:8080/new/circ_detail.php?ID=mmu-Mtif2_0010	+	exon	ENSMUSG00000020459	0	5	7	5	3	1	2	3	5	9	3	1	3	4	1	1	1
11:29705535|29708770	mmu-Rtn4_0001	http://159.226.67.237:8080/new/circ_detail.php?ID=mmu-Rtn4_0001	+	exon	ENSMUSG00000020458	0	3	4	3	3	1	2	15	9	18	12	1	7	1	12	5	6
11:30217057|30219772	mmu-Sptbn1_0065	http://159.226.67.237:8080/new/circ_detail.php?ID=mmu-Sptbn1_0065	-	exon	ENSMUSG00000020315	0	0	1	0	2	1	0	0	0	0	2	1	0	0	1	0	0
11:30219579|30219772	mmu-Sptbn1_0002	http://159.226.67.237:8080/new/circ_detail.php?ID=mmu-Sptbn1_0002	-	exon	ENSMUSG00000020315	8	0	0	0	10	1	11	0	0	23	0	1	0	0	0	0	6
11:30219579|30240792	mmu-Sptbn1_0071	http://159.226.67.237:8080/new/circ_detail.php?ID=mmu-Sptbn1_0071	-	intron	ENSMUSG00000020315	0	2	0	2	1	1	0	0	0	0	0	0	0	1	0	1	2
11:30791092|30792038	mmu-Psme4_0001	http://159.226.67.237:8080/new/circ_detail.php?ID=mmu-Psme4_0001	+	exon	ENSMUSG00000040850	0	0	0	0	3	1	2	2	4	2	1	1	0	1	1	1	1
11:30791092|30802858	mmu-Psme4_0027	http://159.226.67.237:8080/new/circ_detail.php?ID=mmu-Psme4_0027	+	exon	ENSMUSG00000040850	1	0	0	0	1	1	2	2	2	2	1	1	1	2	1	3	0
11:30802814|30823154	mmu-Psme4_0013	http://159.226.67.237:8080/new/circ_detail.php?ID=mmu-Psme4_0013	+	exon	ENSMUSG00000040850	1	2	4	2	1	1	0	0	2	0	1	1	0	3	1	1	0
11:30832134|30848199	mmu-Psme4_0065	http://159.226.67.237:8080/new/circ_detail.php?ID=mmu-Psme4_0065	+	exon	ENSMUSG00000040850	2	1	0	0	2	1	0	0	0	0	0	0	0	0	0	0	0
11:30845180|30853385	mmu-Psme4_0076	http://159.226.67.237:8080/new/circ_detail.php?ID=mmu-Psme4_0076	+	exon	ENSMUSG00000040850	0	0	0	0	0	0	0	0	0	0	3	1	0	0	0	2	0
11:30934672|30939621	mmu-Erlec1_0002	http://159.226.67.237:8080/new/circ_detail.php?ID=mmu-Erlec1_0002	-	exon	ENSMUSG00000020311	0	2	0	1	0	1	0	1	0	3	0	1	0	0	0	1	2
11:30998313|31029066	mmu-Asb3_0006	http://159.226.67.237:8080/new/circ_detail.php?ID=mmu-Asb3_0006	+	exon	ENSMUSG00000020305	0	0	0	2	0	1	0	0	0	0	0	0	2	0	0	0	0
11:31055458|31061586	mmu-Asb3_0001	http://159.226.67.237:8080/new/circ_detail.php?ID=mmu-Asb3_0001	+	exon	ENSMUSG00000020305	2	10	7	12	10	1	15	7	12	8	15	1	11	5	8	11	5
11:3140137|3153498	mmu-Sfi1_0003	http://159.226.67.237:8080/new/circ_detail.php?ID=mmu-Sfi1_0003	-	exon	ENSMUSG00000023764	0	0	0	2	2	1	0	0	0	0	1	1	0	0	1	0	0
11:3140137|3155496	mmu-Sfi1_0005	http://159.226.67.237:8080/new/circ_detail.php?ID=mmu-Sfi1_0005	-	exon	ENSMUSG00000023764	0	0	0	0	0	0	0	1	1	2	0	1	0	0	0	0	2
11:3220244|3221294	mmu-Eif4enif1_0002	http://159.226.67.237:8080/new/circ_detail.php?ID=mmu-Eif4enif1_0002	+	exon	ENSMUSG00000020454	0	0	0	1	2	1	1	1	2	2	0	1	1	0	1	1	0
11:3262489|3264890	mmu-Drg1_0002	http://159.226.67.237:8080/new/circ_detail.php?ID=mmu-Drg1_0002	-	exon	ENSMUSG00000020457	1	1	0	0	0	1	0	0	0	2	1	1	0	1	0	0	2
11:32652748|32711997	mmu-Fbxw11_0001	http://159.226.67.237:8080/new/circ_detail.php?ID=mmu-Fbxw11_0001	+	exon	ENSMUSG00000020271	2	4	3	3	0	1	2	0	1	1	0	1	3	0	0	0	2
11:32708188|32711997	mmu-Fbxw11_0002	http://159.226.67.237:8080/new/circ_detail.php?ID=mmu-Fbxw11_0002	+	exon	ENSMUSG00000020271	0	0	0	3	0	1	1	0	3	0	0	1	0	0	1	0	0
11:3358110|3360586	mmu-Limk2_0001	http://159.226.67.237:8080/new/circ_detail.php?ID=mmu-Limk2_0001	-	exon	ENSMUSG00000020451	0	0	0	0	0	0	2	0	0	0	0	1	0	0	0	0	2
11:35824396|35827466	mmu-Rars_0001	http://159.226.67.237:8080/new/circ_detail.php?ID=mmu-Rars_0001	-	exon	ENSMUSG00000018848	0	0	0	1	1	1	0	2	3	2	1	1	1	0	0	1	1
11:3641211|3645523	mmu-Tug1_0001	http://159.226.67.237:8080/new/circ_detail.php?ID=mmu-Tug1_0001	-	exon	ENSMUSG00000056579	0	1	2	1	6	1	0	3	2	3	1	1	2	4	1	1	3
11:43704534|43705477	mmu-Pwwp2a_0002	http://159.226.67.237:8080/new/circ_detail.php?ID=mmu-Pwwp2a_0002	+	exon	ENSMUSG00000044950	13	21	27	27	35	1	46	16	25	33	19	1	38	7	0	37	26
11:43704534|43717149	mmu-Pwwp2a_0006	http://159.226.67.237:8080/new/circ_detail.php?ID=mmu-Pwwp2a_0006	+	exon	ENSMUSG00000044950	1	0	2	1	0	1	0	0	3	1	0	1	0	0	1	0	0
11:44869092|44908037	mmu-Ebf1_0003	http://159.226.67.237:8080/new/circ_detail.php?ID=mmu-Ebf1_0003	+	exon	ENSMUSG00000057098	0	0	0	2	1	1	0	0	0	0	0	0	0	0	0	2	2
11:4517741|4531305	mmu-Mtmr3_0002	http://159.226.67.237:8080/new/circ_detail.php?ID=mmu-Mtmr3_0002	-	exon	ENSMUSG00000034354	1	19	12	15	15	1	25	10	19	6	6	1	14	7	14	7	10
11:4517741|4546268	mmu-Mtmr3_0008	http://159.226.67.237:8080/new/circ_detail.php?ID=mmu-Mtmr3_0008	-	exon	ENSMUSG00000034354	0	3	3	5	1	1	5	4	1	1	0	1	0	0	1	7	0
11:4527836|4531305	mmu-Mtmr3_0009	http://159.226.67.237:8080/new/circ_detail.php?ID=mmu-Mtmr3_0009	-	exon	ENSMUSG00000034354	3	6	3	1	7	1	14	7	8	12	1	1	3	5	3	5	7
11:4527836|4546268	mmu-Mtmr3_0010	http://159.226.67.237:8080/new/circ_detail.php?ID=mmu-Mtmr3_0010	-	exon	ENSMUSG00000034354	1	0	0	3	2	1	1	0	1	0	0	1	0	0	0	0	2
11:45883710|45895129	mmu-Clint1_0002	http://159.226.67.237:8080/new/circ_detail.php?ID=mmu-Clint1_0002	+	exon	ENSMUSG00000006169	2	4	3	2	11	1	1	4	4	2	4	1	4	1	6	1	4
11:46221336|46224205	mmu-Cyfip2_0001	http://159.226.67.237:8080/new/circ_detail.php?ID=mmu-Cyfip2_0001	-	exon	ENSMUSG00000020340	0	1	0	0	0	1	2	0	0	1	1	1	1	0	0	0	2
11:4646562|4649869	mmu-Ascc2_0001	http://159.226.67.237:8080/new/circ_detail.php?ID=mmu-Ascc2_0001	+	exon	ENSMUSG00000020412	1	0	0	0	0	1	0	0	4	0	0	1	0	0	0	2	1
11:4658215|4659384	mmu-Ascc2_0002	http://159.226.67.237:8080/new/circ_detail.php?ID=mmu-Ascc2_0002	+	exon	ENSMUSG00000020412	0	0	2	2	0	1	1	1	3	1	0	1	1	0	0	2	0
11:4780578|4784563	mmu-Nf2_0023	http://159.226.67.237:8080/new/circ_detail.php?ID=mmu-Nf2_0023	-	exon	ENSMUSG00000009073	0	1	2	0	0	1	0	0	5	0	3	1	1	1	0	2	2
11:4780578|4806336	mmu-Nf2_0010	http://159.226.67.237:8080/new/circ_detail.php?ID=mmu-Nf2_0010	-	exon	ENSMUSG00000009073	0	0	1	1	2	1	0	0	0	2	0	1	0	0	0	0	0
11:4780578|4820493	mmu-Nf2_0028	http://159.226.67.237:8080/new/circ_detail.php?ID=mmu-Nf2_0028	-	exon	ENSMUSG00000009073	1	2	0	0	0	1	1	0	0	0	0	1	0	2	0	0	2
11:4799861|4806336	mmu-Nf2_0020	http://159.226.67.237:8080/new/circ_detail.php?ID=mmu-Nf2_0020	-	exon	ENSMUSG00000009073	1	0	3	1	0	1	2	2	1	3	2	1	0	0	1	1	0
11:4803678|4820493	mmu-Nf2_0001	http://159.226.67.237:8080/new/circ_detail.php?ID=mmu-Nf2_0001	-	exon	ENSMUSG00000009073	1	1	1	4	3	1	8	1	1	1	4	1	1	0	1	2	3
11:4808257|4820493	mmu-Nf2_0015	http://159.226.67.237:8080/new/circ_detail.php?ID=mmu-Nf2_0015	-	exon	ENSMUSG00000009073	1	3	0	1	1	1	6	3	0	1	2	1	1	1	0	4	0
11:49212695|49215945	mmu-Zfp62_0002	http://159.226.67.237:8080/new/circ_detail.php?ID=mmu-Zfp62_0002	+	exon	ENSMUSG00000046311	2	2	1	1	2	1	3	4	3	0	1	1	0	1	1	0	2
11:50071171|50095980	mmu-Rnf130_0002	http://159.226.67.237:8080/new/circ_detail.php?ID=mmu-Rnf130_0002	+	exon	ENSMUSG00000020376	0	0	0	0	4	1	2	0	1	0	0	1	0	0	0	0	0
11:50299129|50301054	mmu-Canx_0002	http://159.226.67.237:8080/new/circ_detail.php?ID=mmu-Canx_0002	-	exon	ENSMUSG00000020368	0	1	1	1	1	1	1	4	2	3	0	1	0	2	0	3	4
11:50301758|50308929	mmu-Canx_0008	http://159.226.67.237:8080/new/circ_detail.php?ID=mmu-Canx_0008	-	exon	ENSMUSG00000020368	3	0	4	0	5	1	0	2	7	3	0	1	1	2	0	6	0
11:50304326|50308929	mmu-Canx_0013	http://159.226.67.237:8080/new/circ_detail.php?ID=mmu-Canx_0013	-	exon	ENSMUSG00000020368	3	0	2	0	1	1	4	2	1	5	0	1	2	0	1	3	1
11:50307470|50308929	mmu-Canx_0024	http://159.226.67.237:8080/new/circ_detail.php?ID=mmu-Canx_0024	-	exon	ENSMUSG00000020368	1	2	7	3	1	1	7	5	5	1	0	1	1	1	4	9	3
11:50307470|50310867	mmu-Canx_0004	http://159.226.67.237:8080/new/circ_detail.php?ID=mmu-Canx_0004	-	exon	ENSMUSG00000020368	0	1	0	1	1	1	1	1	3	1	0	1	0	0	0	0	2
11:5085896|5091982	mmu-Ewsr1_0006	http://159.226.67.237:8080/new/circ_detail.php?ID=mmu-Ewsr1_0006	-	exon	ENSMUSG00000009079	0	0	0	0	1	1	0	0	0	0	0	0	2	0	0	2	0
11:51716439|51729578	mmu-Sec24a_0005	http://159.226.67.237:8080/new/circ_detail.php?ID=mmu-Sec24a_0005	-	exon	ENSMUSG00000036391	0	2	0	1	0	1	1	2	0	0	0	1	0	0	0	0	0
11:51721815|51729578	mmu-Sec24a_0004	http://159.226.67.237:8080/new/circ_detail.php?ID=mmu-Sec24a_0004	-	exon	ENSMUSG00000036391	0	0	0	0	0	0	0	0	0	1	1	1	3	0	0	3	0
11:51726485|51731905	mmu-Sec24a_0022	http://159.226.67.237:8080/new/circ_detail.php?ID=mmu-Sec24a_0022	-	exon	ENSMUSG00000036391	0	0	0	0	0	0	2	0	0	4	1	1	1	0	0	1	1
11:51729452|51734661	mmu-Sec24a_0003	http://159.226.67.237:8080/new/circ_detail.php?ID=mmu-Sec24a_0003	-	exon	ENSMUSG00000036391	3	0	2	0	3	1	3	5	3	2	4	1	1	0	0	3	0
11:51988485|51994534	mmu-Gm26551_0001	http://159.226.67.237:8080/new/circ_detail.php?ID=mmu-Gm26551_0001	+	antisense	ENSMUSG00000097219ENSMUSG00000020390	0	0	0	0	0	0	0	4	0	0	2	1	0	0	0	0	1
11:5209939|5215531	mmu-Kremen1_0001	http://159.226.67.237:8080/new/circ_detail.php?ID=mmu-Kremen1_0001	-	exon	ENSMUSG00000020393	0	0	0	0	0	0	5	1	0	6	0	1	0	0	0	2	1
11:52113120|52121981	mmu-Ppp2ca_0011	http://159.226.67.237:8080/new/circ_detail.php?ID=mmu-Ppp2ca_0011	+	exon/intergenic	ENSMUSG00000020349	0	2	0	0	0	1	0	0	0	1	0	1	0	0	0	0	4
11:52117987|52121051	mmu-Ppp2ca_0001	http://159.226.67.237:8080/new/circ_detail.php?ID=mmu-Ppp2ca_0001	+	exon	ENSMUSG00000020349	1	0	0	0	0	1	2	0	0	1	1	1	0	1	0	0	2
11:52236837|52245121	mmu-Skp1a_0002	http://159.226.67.237:8080/new/circ_detail.php?ID=mmu-Skp1a_0002	+	exon	ENSMUSG00000036309	4	4	8	7	9	1	9	4	7	9	8	1	2	0	10	6	8
11:52236837|52246182	mmu-Skp1a_0004	http://159.226.67.237:8080/new/circ_detail.php?ID=mmu-Skp1a_0004	+	exon	ENSMUSG00000036309	0	0	0	0	0	0	3	0	0	0	4	1	0	0	0	0	0
11:53280468|53292314	mmu-Hspa4_0011	http://159.226.67.237:8080/new/circ_detail.php?ID=mmu-Hspa4_0011	-	exon	ENSMUSG00000020361	2	0	1	6	2	1	0	0	0	3	0	1	0	0	0	3	3
11:53283529|53292314	mmu-Hspa4_0001	http://159.226.67.237:8080/new/circ_detail.php?ID=mmu-Hspa4_0001	-	exon	ENSMUSG00000020361	0	2	1	0	1	1	5	2	2	0	1	1	1	0	2	2	0
11:53284100|53292314	mmu-Hspa4_0019	http://159.226.67.237:8080/new/circ_detail.php?ID=mmu-Hspa4_0019	-	exon	ENSMUSG00000020361	0	0	4	0	1	1	3	0	0	0	0	1	1	0	0	0	0
11:53286853|53292314	mmu-Hspa4_0002	http://159.226.67.237:8080/new/circ_detail.php?ID=mmu-Hspa4_0002	-	exon	ENSMUSG00000020361	0	0	0	2	1	1	2	1	0	0	0	1	0	0	0	0	2
11:5329879|5338763	mmu-Znrf3_0003	http://159.226.67.237:8080/new/circ_detail.php?ID=mmu-Znrf3_0003	-	intron	ENSMUSG00000041961	0	0	0	0	0	0	0	0	0	0	0	0	0	2	0	2	0
11:53368660|53375633	mmu-Aff4_0002	http://159.226.67.237:8080/new/circ_detail.php?ID=mmu-Aff4_0002	+	exon	ENSMUSG00000049470	0	3	0	1	0	1	1	0	2	1	2	1	0	0	1	0	3
11:53368660|53380672	mmu-Aff4_0001	http://159.226.67.237:8080/new/circ_detail.php?ID=mmu-Aff4_0001	+	exon	ENSMUSG00000049470	5	0	3	0	2	1	4	3	2	5	0	1	2	1	2	2	2
11:53399589|53404602	mmu-Aff4_0011	http://159.226.67.237:8080/new/circ_detail.php?ID=mmu-Aff4_0011	+	exon	ENSMUSG00000049470	0	0	1	0	2	1	0	4	0	0	0	1	0	0	0	0	1
11:53537154|53537915	mmu-Sept8_0002	http://159.226.67.237:8080/new/circ_detail.php?ID=mmu-Sept8_0002	+	Non-Repeat	ENSMUSG00000018398	2	0	1	3	2	1	5	6	1	2	0	1	1	1	3	2	3
11:54543579|54568496	mmu-Rapgef6_0050	http://159.226.67.237:8080/new/circ_detail.php?ID=mmu-Rapgef6_0050	+	exon	ENSMUSG00000037533	4	9	11	10	9	1	6	13	9	8	11	1	3	5	10	11	8
11:54619886|54649339	mmu-Rapgef6_0054	http://159.226.67.237:8080/new/circ_detail.php?ID=mmu-Rapgef6_0054	+	exon	ENSMUSG00000037533	0	0	0	0	0	0	1	0	1	1	0	1	0	0	0	2	4
11:54840930|54853299	mmu-Lyrm7_0002	http://159.226.67.237:8080/new/circ_detail.php?ID=mmu-Lyrm7_0002	-	exon	ENSMUSG00000020268	0	1	0	1	0	1	1	0	2	2	0	1	0	0	1	0	0
11:54933989|54939735	mmu-Tnip1_0003	http://159.226.67.237:8080/new/circ_detail.php?ID=mmu-Tnip1_0003	-	exon	ENSMUSG00000020400	0	0	0	2	1	1	1	0	0	2	0	1	0	0	0	0	1
11:55394792|55395046	mmu-Sparc_0014	http://159.226.67.237:8080/new/circ_detail.php?ID=mmu-Sparc_0014	-	Non-Repeat	ENSMUSG00000018593	0	0	0	0	0	0	0	0	12	0	8	1	0	0	0	0	2
11:57487567|57514291	mmu-Fam114a2_0007	http://159.226.67.237:8080/new/circ_detail.php?ID=mmu-Fam114a2_0007	-	intron	ENSMUSG00000020523	0	0	2	0	0	1	0	2	0	0	0	1	0	0	0	0	0
11:57490110|57514291	mmu-Fam114a2_0004	http://159.226.67.237:8080/new/circ_detail.php?ID=mmu-Fam114a2_0004	-	intron	ENSMUSG00000020523	0	0	0	2	0	1	0	0	1	0	4	1	1	0	2	1	0
11:57505234|57507627	mmu-Fam114a2_0005	http://159.226.67.237:8080/new/circ_detail.php?ID=mmu-Fam114a2_0005	-	exon	ENSMUSG00000020523	0	0	0	3	1	1	0	0	0	1	0	1	0	0	2	0	0
11:57505234|57514291	mmu-Fam114a2_0006	http://159.226.67.237:8080/new/circ_detail.php?ID=mmu-Fam114a2_0006	-	intron	ENSMUSG00000020523	0	3	1	0	1	1	0	0	1	1	0	1	0	0	0	0	2
11:57721295|57725661	mmu-Galnt10_0002	http://159.226.67.237:8080/new/circ_detail.php?ID=mmu-Galnt10_0002	+	exon	ENSMUSG00000020520	0	0	0	0	0	0	0	2	0	3	0	1	0	0	0	0	0
11:58040391|58044050	mmu-Larp1_0001	http://159.226.67.237:8080/new/circ_detail.php?ID=mmu-Larp1_0001	+	exon	ENSMUSG00000037331	0	0	0	0	2	1	0	0	1	2	0	1	2	2	0	2	0
11:58113052|58115375	mmu-Cnot8_0001	http://159.226.67.237:8080/new/circ_detail.php?ID=mmu-Cnot8_0001	+	exon	ENSMUSG00000020515	0	0	2	0	2	1	0	0	0	0	0	0	0	0	0	0	0
11:59015436|59016373	mmu-Obscn_0014	http://159.226.67.237:8080/new/circ_detail.php?ID=mmu-Obscn_0014	-	intron	ENSMUSG00000061462	0	0	0	0	0	0	3	0	0	0	2	1	0	0	0	1	1
11:59054162|59054425	mmu-Obscn_0009	http://159.226.67.237:8080/new/circ_detail.php?ID=mmu-Obscn_0009	-	Non-Repeat	ENSMUSG00000061462	0	0	2	0	0	1	0	3	1	2	0	1	0	0	0	0	0
11:59060844|59061107	mmu-Obscn_0069	http://159.226.67.237:8080/new/circ_detail.php?ID=mmu-Obscn_0069	-	exon	ENSMUSG00000061462	6	0	0	3	0	1	0	2	0	0	0	1	0	0	0	0	5
11:6008716|6009319	mmu-Camk2b_0012	http://159.226.67.237:8080/new/circ_detail.php?ID=mmu-Camk2b_0012	+	antisense	ENSMUSG00000057897	0	0	1	0	0	1	0	0	0	4	0	1	0	0	1	0	2
11:60258856|60275002	mmu-Tom1l2_0001	http://159.226.67.237:8080/new/circ_detail.php?ID=mmu-Tom1l2_0001	-	exon	ENSMUSG00000000538	4	3	5	0	4	1	3	3	6	8	3	1	6	0	3	5	5
11:60258856|60280283	mmu-Tom1l2_0002	http://159.226.67.237:8080/new/circ_detail.php?ID=mmu-Tom1l2_0002	-	exon	ENSMUSG00000000538	0	1	1	3	0	1	2	1	0	1	0	1	0	1	0	1	4
11:60270318|60275002	mmu-Tom1l2_0006	http://159.226.67.237:8080/new/circ_detail.php?ID=mmu-Tom1l2_0006	-	exon	ENSMUSG00000000538	0	3	3	4	0	1	2	0	3	1	0	1	0	0	3	0	1
11:60270318|60280283	mmu-Tom1l2_0004	http://159.226.67.237:8080/new/circ_detail.php?ID=mmu-Tom1l2_0004	-	exon	ENSMUSG00000000538	0	1	0	4	1	1	1	2	0	1	1	1	2	0	0	1	3
11:60747866|60749589	mmu-Top3a_0002	http://159.226.67.237:8080/new/circ_detail.php?ID=mmu-Top3a_0002	-	exon	ENSMUSG00000002814	0	1	0	3	0	1	0	0	0	1	0	1	0	0	0	0	3
11:6113243|6125561	mmu-Nudcd3_0001	http://159.226.67.237:8080/new/circ_detail.php?ID=mmu-Nudcd3_0001	-	exon	ENSMUSG00000053838	3	5	4	7	4	1	8	2	4	6	1	1	5	2	3	9	8
11:61519487|61523193	mmu-Epn2_0009	http://159.226.67.237:8080/new/circ_detail.php?ID=mmu-Epn2_0009	-	exon	ENSMUSG00000001036	0	4	0	1	4	1	1	2	4	2	0	1	0	0	0	0	2
11:61519487|61535383	mmu-Epn2_0002	http://159.226.67.237:8080/new/circ_detail.php?ID=mmu-Epn2_0002	-	exon	ENSMUSG00000001036	1	0	1	2	0	1	5	3	3	0	3	1	0	1	3	5	3
11:61532518|61535383	mmu-Epn2_0001	http://159.226.67.237:8080/new/circ_detail.php?ID=mmu-Epn2_0001	-	exon	ENSMUSG00000001036	4	8	6	8	8	1	14	4	11	14	5	1	3	4	4	11	17
11:61532518|61546911	mmu-Epn2_0010	http://159.226.67.237:8080/new/circ_detail.php?ID=mmu-Epn2_0010	-	exon	ENSMUSG00000001036	0	0	1	0	1	1	4	0	0	2	2	1	2	0	0	2	1
11:61781592|61803787	mmu-Ulk2_0021	http://159.226.67.237:8080/new/circ_detail.php?ID=mmu-Ulk2_0021	-	exon	ENSMUSG00000004798	3	2	0	0	0	1	0	0	0	1	0	1	0	0	0	0	0
11:61886700|61909946	mmu-Akap10_0010	http://159.226.67.237:8080/new/circ_detail.php?ID=mmu-Akap10_0010	-	exon	ENSMUSG00000047804	1	1	3	0	4	1	2	3	0	0	0	1	3	1	0	1	1
11:61890238|61909946	mmu-Akap10_0005	http://159.226.67.237:8080/new/circ_detail.php?ID=mmu-Akap10_0005	-	exon	ENSMUSG00000047804	0	0	0	1	0	1	0	1	0	0	2	1	0	0	0	0	2
11:61903907|61909946	mmu-Akap10_0025	http://159.226.67.237:8080/new/circ_detail.php?ID=mmu-Akap10_0025	-	exon	ENSMUSG00000047804	3	0	0	0	0	1	0	4	0	0	0	1	1	0	0	0	0
11:61909848|61922829	mmu-Akap10_0001	http://159.226.67.237:8080/new/circ_detail.php?ID=mmu-Akap10_0001	-	exon	ENSMUSG00000047804	0	0	0	0	0	0	1	2	2	0	2	1	0	0	0	0	0
11:61915024|61922829	mmu-Akap10_0009	http://159.226.67.237:8080/new/circ_detail.php?ID=mmu-Akap10_0009	-	exon	ENSMUSG00000047804	0	4	0	4	2	1	2	1	1	2	1	1	0	0	5	0	0
11:6193154|6193476	mmu-Nudcd3_0003	http://159.226.67.237:8080/new/circ_detail.php?ID=mmu-Nudcd3_0003	-	exon	ENSMUSG00000053838	7	6	7	15	15	1	24	22	18	16	7	1	8	4	11	13	20
11:62117700|62119282	mmu-Specc1_0001	http://159.226.67.237:8080/new/circ_detail.php?ID=mmu-Specc1_0001	+	exon	ENSMUSG00000042331	0	0	0	0	1	1	2	0	0	0	0	1	0	0	0	0	2
11:62146306|62156640	mmu-Specc1_0008	http://159.226.67.237:8080/new/circ_detail.php?ID=mmu-Specc1_0008	+	exon	ENSMUSG00000042331	0	0	0	2	0	1	0	0	2	0	0	1	0	0	0	0	0
11:62146306|62161910	mmu-Specc1_0005	http://159.226.67.237:8080/new/circ_detail.php?ID=mmu-Specc1_0005	+	exon	ENSMUSG00000042331	0	1	2	0	0	1	4	1	3	2	2	1	0	0	0	3	1
11:62283597|62292218	mmu-Ttc19_0001	http://159.226.67.237:8080/new/circ_detail.php?ID=mmu-Ttc19_0001	+	exon	ENSMUSG00000042298	2	5	1	12	5	1	7	2	7	13	1	1	1	0	5	5	2
11:62283597|62315944	mmu-Ttc19_0009	http://159.226.67.237:8080/new/circ_detail.php?ID=mmu-Ttc19_0009	+	exon	ENSMUSG00000042298	0	0	0	0	0	0	2	0	0	0	0	1	0	0	2	0	1
11:62340408|62345318	mmu-Ncor1_0083	http://159.226.67.237:8080/new/circ_detail.php?ID=mmu-Ncor1_0083	-	exon	ENSMUSG00000018501	5	2	3	3	0	1	3	1	1	0	1	1	0	0	0	0	4
11:62351378|62354688	mmu-Ncor1_0034	http://159.226.67.237:8080/new/circ_detail.php?ID=mmu-Ncor1_0034	-	exon	ENSMUSG00000018501	0	0	0	0	0	0	4	0	0	2	0	1	2	0	1	0	0
11:62383161|62391033	mmu-Ncor1_0050	http://159.226.67.237:8080/new/circ_detail.php?ID=mmu-Ncor1_0050	-	exon	ENSMUSG00000018501	0	0	0	1	6	1	2	2	0	2	2	1	0	1	1	0	2
11:62383161|62395228	mmu-Ncor1_0088	http://159.226.67.237:8080/new/circ_detail.php?ID=mmu-Ncor1_0088	-	exon	ENSMUSG00000018501	1	0	0	1	5	1	0	2	0	1	0	1	0	0	1	1	0
11:62384718|62391033	mmu-Ncor1_0035	http://159.226.67.237:8080/new/circ_detail.php?ID=mmu-Ncor1_0035	-	exon	ENSMUSG00000018501	0	0	0	0	0	0	5	2	1	0	0	1	0	1	0	0	0
11:62410820|62423067	mmu-Ncor1_0017	http://159.226.67.237:8080/new/circ_detail.php?ID=mmu-Ncor1_0017	-	exon	ENSMUSG00000018501	0	0	0	1	0	1	0	1	1	0	0	1	2	0	0	2	0
11:62410820|62433699	mmu-Ncor1_0089	http://159.226.67.237:8080/new/circ_detail.php?ID=mmu-Ncor1_0089	-	exon	ENSMUSG00000018501	1	0	2	1	0	1	2	0	1	0	0	1	0	0	0	0	0
11:62419598|62438515	mmu-Ncor1_0003	http://159.226.67.237:8080/new/circ_detail.php?ID=mmu-Ncor1_0003	-	exon	ENSMUSG00000018501	1	0	0	2	1	1	2	0	1	1	0	1	0	0	1	0	1
11:62433563|62438515	mmu-Ncor1_0001	http://159.226.67.237:8080/new/circ_detail.php?ID=mmu-Ncor1_0001	-	exon	ENSMUSG00000018501	2	7	0	5	0	1	3	5	2	1	0	1	1	0	0	3	4
11:6296952|6317080	mmu-Ogdh_0003	http://159.226.67.237:8080/new/circ_detail.php?ID=mmu-Ogdh_0003	+	exon	ENSMUSG00000020456	2	2	1	4	0	1	3	2	1	1	2	1	1	1	0	0	1
11:6311009|6317080	mmu-Ogdh_0013	http://159.226.67.237:8080/new/circ_detail.php?ID=mmu-Ogdh_0013	+	intron	ENSMUSG00000020456	4	3	5	8	6	1	13	3	9	7	3	1	4	1	2	8	11
11:6313788|6317080	mmu-Ogdh_0001	http://159.226.67.237:8080/new/circ_detail.php?ID=mmu-Ogdh_0001	+	exon	ENSMUSG00000020456	70	84	69	115	95	1	30	114	106	97	78	1	58	24	67	91	126
11:65021941|65041510	mmu-Arhgap44_0004	http://159.226.67.237:8080/new/circ_detail.php?ID=mmu-Arhgap44_0004	-	exon	ENSMUSG00000033389	1	1	2	1	2	1	0	0	2	0	1	1	1	0	0	1	0
11:65053099|65067156	mmu-Arhgap44_0002	http://159.226.67.237:8080/new/circ_detail.php?ID=mmu-Arhgap44_0002	-	exon	ENSMUSG00000033389	0	0	2	0	2	1	1	2	0	0	0	1	0	0	2	0	0
11:65195068|65196394	mmu-Myocd_0001	http://159.226.67.237:8080/new/circ_detail.php?ID=mmu-Myocd_0001	-	exon	ENSMUSG00000020542	2	0	0	0	1	1	6	0	0	0	0	1	0	1	0	1	1
11:65218529|65223789	mmu-Myocd_0003	http://159.226.67.237:8080/new/circ_detail.php?ID=mmu-Myocd_0003	-	exon	ENSMUSG00000020542	6	5	3	3	1	1	7	7	4	7	4	1	4	1	5	6	2
11:65218529|65228861	mmu-Myocd_0002	http://159.226.67.237:8080/new/circ_detail.php?ID=mmu-Myocd_0002	-	exon	ENSMUSG00000020542	0	0	0	0	3	1	0	0	2	0	0	1	1	0	0	0	1
11:65218529|65233184	mmu-Myocd_0004	http://159.226.67.237:8080/new/circ_detail.php?ID=mmu-Myocd_0004	-	exon	ENSMUSG00000020542	49	73	58	67	49	1	93	45	48	40	35	1	37	8	55	50	68
11:65222032|65233184	mmu-Myocd_0010	http://159.226.67.237:8080/new/circ_detail.php?ID=mmu-Myocd_0010	-	exon	ENSMUSG00000020542	0	0	0	3	3	1	4	5	0	0	0	1	1	1	0	1	0
11:65548789|65557142	mmu-intergenic_000934	http://159.226.67.237:8080/new/circ_detail.php?ID=mmu-intergenic_000934	-	intergenic		0	2	1	1	2	1	2	2	0	0	1	1	0	0	0	0	2
11:65555029|65557142	mmu-intergenic_003467	http://159.226.67.237:8080/new/circ_detail.php?ID=mmu-intergenic_003467	-	intergenic		0	3	6	4	5	1	0	1	0	0	0	1	5	0	0	0	0
11:65706984|65712297	mmu-Map2k4_0005	http://159.226.67.237:8080/new/circ_detail.php?ID=mmu-Map2k4_0005	-	exon	ENSMUSG00000033352	2	1	2	0	2	1	0	1	4	0	0	1	1	4	0	0	1
11:68836150|68845424	mmu-Ndel1_0011	http://159.226.67.237:8080/new/circ_detail.php?ID=mmu-Ndel1_0011	-	exon	ENSMUSG00000018736	0	0	1	0	2	1	1	0	1	0	0	1	1	1	0	0	2
11:69649728|69651723	mmu-Fxr2_0005	http://159.226.67.237:8080/new/circ_detail.php?ID=mmu-Fxr2_0005	+	exon	ENSMUSG00000018765	2	2	0	6	0	1	17	5	9	6	3	1	4	1	0	9	9
11:70542584|70543095	mmu-Pld2_0002	http://159.226.67.237:8080/new/circ_detail.php?ID=mmu-Pld2_0002	+	exon	ENSMUSG00000020828	0	0	1	0	1	1	2	3	2	1	1	1	0	0	1	3	0
11:70874746|70884968	mmu-Rabep1_0021	http://159.226.67.237:8080/new/circ_detail.php?ID=mmu-Rabep1_0021	+	exon	ENSMUSG00000020817	10	1	1	2	1	1	7	29	26	3	1	1	0	1	17	4	3
11:70874746|70887171	mmu-Rabep1_0001	http://159.226.67.237:8080/new/circ_detail.php?ID=mmu-Rabep1_0001	+	exon	ENSMUSG00000020817	1	2	0	0	5	1	20	11	0	7	5	1	5	0	5	11	2
11:70874746|70893688	mmu-Rabep1_0003	http://159.226.67.237:8080/new/circ_detail.php?ID=mmu-Rabep1_0003	+	exon	ENSMUSG00000020817	2	3	6	7	0	1	2	10	2	0	0	1	0	2	2	3	4
11:70900472|70908517	mmu-Rabep1_0005	http://159.226.67.237:8080/new/circ_detail.php?ID=mmu-Rabep1_0005	+	exon	ENSMUSG00000020817	1	0	1	0	2	1	0	2	3	0	2	1	0	3	2	0	3
11:70900472|70925912	mmu-Rabep1_0036	http://159.226.67.237:8080/new/circ_detail.php?ID=mmu-Rabep1_0036	+	exon	ENSMUSG00000020817	0	1	1	1	1	1	3	3	1	1	0	1	0	2	1	4	0
11:70917315|70917782	mmu-Rabep1_0039	http://159.226.67.237:8080/new/circ_detail.php?ID=mmu-Rabep1_0039	+	exon	ENSMUSG00000020817	0	0	0	0	0	0	2	0	2	1	0	1	0	0	5	0	2
11:70917315|70925912	mmu-Rabep1_0004	http://159.226.67.237:8080/new/circ_detail.php?ID=mmu-Rabep1_0004	+	exon	ENSMUSG00000020817	3	3	1	6	5	1	10	10	7	9	1	1	2	1	2	4	3
11:71242425|71261416	mmu-Nlrp1c-ps_0001	http://159.226.67.237:8080/new/circ_detail.php?ID=mmu-Nlrp1c-ps_0001	-	exon/intergenic	ENSMUSG00000092528	0	0	0	0	0	0	0	0	2	1	0	1	2	0	0	2	0
11:72399874|72404004	mmu-Smtnl2_0001	http://159.226.67.237:8080/new/circ_detail.php?ID=mmu-Smtnl2_0001	-	exon	ENSMUSG00000045667	2	0	3	1	1	1	4	1	0	3	0	1	0	0	2	2	1
11:72645537|72673057	mmu-Ube2g1_0003	http://159.226.67.237:8080/new/circ_detail.php?ID=mmu-Ube2g1_0003	+	exon	ENSMUSG00000020794	1	0	0	1	1	1	1	2	0	2	0	1	0	0	0	0	0
11:72712157|72714483	mmu-Ankfy1_0001	http://159.226.67.237:8080/new/circ_detail.php?ID=mmu-Ankfy1_0001	+	exon	ENSMUSG00000020790	0	1	1	1	0	1	4	2	4	1	4	1	1	0	0	3	4
11:72728761|72732413	mmu-Ankfy1_0004	http://159.226.67.237:8080/new/circ_detail.php?ID=mmu-Ankfy1_0004	+	exon	ENSMUSG00000020790	0	0	0	0	5	1	1	0	0	0	1	1	1	1	0	2	0
11:74435701|74441785	mmu-Rap1gap2_0001	http://159.226.67.237:8080/new/circ_detail.php?ID=mmu-Rap1gap2_0001	-	exon	ENSMUSG00000038807	0	2	0	1	0	1	2	0	0	0	0	1	0	0	0	2	0
11:74656423|74657339	mmu-Cluh_0001	http://159.226.67.237:8080/new/circ_detail.php?ID=mmu-Cluh_0001	+	exon	ENSMUSG00000020741	1	1	2	5	3	1	5	4	5	3	1	1	1	0	0	3	4
11:74682235|74699520	mmu-Pafah1b1_0001	http://159.226.67.237:8080/new/circ_detail.php?ID=mmu-Pafah1b1_0001	-	exon	ENSMUSG00000020745	0	0	6	1	1	1	2	2	0	0	0	1	1	0	0	2	0
11:74784058|74787695	mmu-Mettl16_0008	http://159.226.67.237:8080/new/circ_detail.php?ID=mmu-Mettl16_0008	+	exon	ENSMUSG00000010554	0	1	1	2	0	1	4	0	0	0	1	1	0	1	0	2	0
11:74836363|74837723	mmu-Mnt_0001	http://159.226.67.237:8080/new/circ_detail.php?ID=mmu-Mnt_0001	+	exon	ENSMUSG00000000282	0	0	0	1	0	1	0	0	0	0	0	0	2	0	2	0	0
11:74836363|74842353	mmu-Mnt_0002	http://159.226.67.237:8080/new/circ_detail.php?ID=mmu-Mnt_0002	+	exon	ENSMUSG00000000282	1	0	0	3	3	1	1	1	0	2	2	1	0	0	0	2	2
11:74910201|74913133	mmu-Srr_0004	http://159.226.67.237:8080/new/circ_detail.php?ID=mmu-Srr_0004	-	exon	ENSMUSG00000001323	0	0	0	0	0	0	0	2	0	0	0	1	0	0	0	2	0
11:74928993|74946219	mmu-Smg6_0018	http://159.226.67.237:8080/new/circ_detail.php?ID=mmu-Smg6_0018	+	exon	ENSMUSG00000038290	2	4	3	5	9	1	6	6	7	8	9	1	0	4	5	3	4
11:74928993|74981913	mmu-Smg6_0020	http://159.226.67.237:8080/new/circ_detail.php?ID=mmu-Smg6_0020	+	exon	ENSMUSG00000038290	0	3	4	0	0	1	0	0	0	0	0	0	3	0	2	1	2
11:74928993|74990215	mmu-Smg6_0014	http://159.226.67.237:8080/new/circ_detail.php?ID=mmu-Smg6_0014	+	exon	ENSMUSG00000038290	4	0	3	2	6	1	18	6	3	10	12	1	9	11	9	2	16
11:74945522|74990215	mmu-Smg6_0004	http://159.226.67.237:8080/new/circ_detail.php?ID=mmu-Smg6_0004	+	exon	ENSMUSG00000038290	1	1	2	3	0	1	0	0	0	0	0	0	0	0	2	1	0
11:74981852|74990215	mmu-Smg6_0002	http://159.226.67.237:8080/new/circ_detail.php?ID=mmu-Smg6_0002	+	exon	ENSMUSG00000038290	3	1	0	1	0	1	0	0	0	0	0	0	4	0	0	2	1
11:75390072|75391227	mmu-Smyd4_0001	http://159.226.67.237:8080/new/circ_detail.php?ID=mmu-Smyd4_0001	+	exon	ENSMUSG00000018809	9	10	13	20	11	1	27	3	8	13	4	1	9	1	4	7	20
11:75543158|75545830	mmu-Slc43a2_0004	http://159.226.67.237:8080/new/circ_detail.php?ID=mmu-Slc43a2_0004	+	exon	ENSMUSG00000038178	0	0	1	0	0	1	2	1	1	2	1	1	0	2	0	2	2
11:75692197|75692732	mmu-Crk_0001	http://159.226.67.237:8080/new/circ_detail.php?ID=mmu-Crk_0001	+	exon	ENSMUSG00000017776	0	3	0	1	0	1	3	0	2	0	2	1	0	3	2	3	1
11:75751881|75759428	mmu-Ywhae_0001	http://159.226.67.237:8080/new/circ_detail.php?ID=mmu-Ywhae_0001	+	exon	ENSMUSG00000020849	1	2	3	3	3	1	9	5	2	12	1	1	7	0	4	8	4
11:76113941|76117805	mmu-Vps53_0002	http://159.226.67.237:8080/new/circ_detail.php?ID=mmu-Vps53_0002	-	exon	ENSMUSG00000017288	2	1	4	0	0	1	0	0	1	0	0	1	0	0	0	0	2
11:76419735|76425326	mmu-Abr_0011	http://159.226.67.237:8080/new/circ_detail.php?ID=mmu-Abr_0011	-	exon	ENSMUSG00000017631	2	0	0	0	0	1	0	0	0	2	0	1	0	0	0	0	0
11:76748508|76754800	mmu-Gosr1_0001	http://159.226.67.237:8080/new/circ_detail.php?ID=mmu-Gosr1_0001	-	exon	ENSMUSG00000010392	2	2	1	1	5	1	3	2	3	4	2	1	2	1	0	2	5
11:77151818|77200153	mmu-Efcab5_0001	http://159.226.67.237:8080/new/circ_detail.php?ID=mmu-Efcab5_0001	-	exon/intergenic	ENSMUSG00000050944	0	0	0	1	0	1	0	0	0	0	2	1	0	0	2	1	0
11:77393050|77398269	mmu-Ssh2_0011	http://159.226.67.237:8080/new/circ_detail.php?ID=mmu-Ssh2_0011	+	exon	ENSMUSG00000037926	0	0	0	1	1	1	2	1	0	0	0	1	0	0	0	2	0
11:77421216|77442058	mmu-Ssh2_0005	http://159.226.67.237:8080/new/circ_detail.php?ID=mmu-Ssh2_0005	+	exon	ENSMUSG00000037926	0	0	0	2	0	1	4	1	0	0	0	1	1	0	0	0	0
11:77425301|77442058	mmu-Ssh2_0001	http://159.226.67.237:8080/new/circ_detail.php?ID=mmu-Ssh2_0001	+	exon	ENSMUSG00000037926	0	3	1	1	1	1	0	1	2	2	1	1	0	0	0	0	1
11:77563664|77585494	mmu-Taok1_0026	http://159.226.67.237:8080/new/circ_detail.php?ID=mmu-Taok1_0026	-	exon	ENSMUSG00000017291	0	0	0	0	1	1	0	0	0	0	1	1	4	3	4	0	1
11:77571607|77585494	mmu-Taok1_0001	http://159.226.67.237:8080/new/circ_detail.php?ID=mmu-Taok1_0001	-	exon	ENSMUSG00000017291	2	4	3	7	4	1	7	9	11	10	11	1	4	1	1	6	9
11:77575573|77579845	mmu-Taok1_0008	http://159.226.67.237:8080/new/circ_detail.php?ID=mmu-Taok1_0008	-	exon	ENSMUSG00000017291	0	0	1	1	2	1	1	0	0	4	0	1	2	1	0	0	2
11:77578726|77585494	mmu-Taok1_0030	http://159.226.67.237:8080/new/circ_detail.php?ID=mmu-Taok1_0030	-	exon	ENSMUSG00000017291	0	1	3	2	0	1	0	1	0	0	0	1	0	0	0	1	2
11:77579774|77601761	mmu-Taok1_0045	http://159.226.67.237:8080/new/circ_detail.php?ID=mmu-Taok1_0045	-	intron	ENSMUSG00000017291	0	0	0	4	1	1	3	0	0	0	0	1	0	0	0	0	0
11:77691542|77693254	mmu-Nufip2_0001	http://159.226.67.237:8080/new/circ_detail.php?ID=mmu-Nufip2_0001	+	exon	ENSMUSG00000037857	1	0	0	0	0	1	0	3	2	0	0	1	1	2	2	5	0
11:77777235|77778314	mmu-Myo18a_0003	http://159.226.67.237:8080/new/circ_detail.php?ID=mmu-Myo18a_0003	+	exon	ENSMUSG00000000631	0	0	3	0	0	1	0	1	0	0	0	1	2	0	0	1	1
11:77817619|77843671	mmu-Myo18a_0019	http://159.226.67.237:8080/new/circ_detail.php?ID=mmu-Myo18a_0019	+	exon	ENSMUSG00000000631	0	2	0	0	0	1	0	0	0	0	3	1	0	0	0	0	0
11:78006727|78009794	mmu-Phf12_0002	http://159.226.67.237:8080/new/circ_detail.php?ID=mmu-Phf12_0002	+	exon	ENSMUSG00000037791	0	0	2	0	0	1	0	0	1	3	0	1	2	0	2	0	0
11:78009401|78009794	mmu-Phf12_0007	http://159.226.67.237:8080/new/circ_detail.php?ID=mmu-Phf12_0007	+	exon	ENSMUSG00000037791	0	0	1	3	0	1	0	0	0	2	0	1	0	0	0	2	0
11:78013171|78018229	mmu-Phf12_0001	http://159.226.67.237:8080/new/circ_detail.php?ID=mmu-Phf12_0001	+	exon	ENSMUSG00000037791	0	0	0	0	0	0	0	3	2	0	0	1	0	0	2	4	2
11:78207587|78220090	mmu-Supt6_0012	http://159.226.67.237:8080/new/circ_detail.php?ID=mmu-Supt6_0012	-	exon	ENSMUSG00000002052	0	3	2	0	0	1	0	0	0	0	0	0	1	0	0	0	0
11:78319986|78321766	mmu-Spag5_0001	http://159.226.67.237:8080/new/circ_detail.php?ID=mmu-Spag5_0001	+	Non-Repeat	ENSMUSG00000002055	0	0	0	1	0	1	5	0	0	0	0	1	0	0	2	1	0
11:79384175|79390399	mmu-Nf1_0002	http://159.226.67.237:8080/new/circ_detail.php?ID=mmu-Nf1_0002	+	exon	ENSMUSG00000020716	0	0	1	0	0	1	0	1	2	0	0	1	0	0	0	2	0
11:79384175|79395961	mmu-Nf1_0017	http://159.226.67.237:8080/new/circ_detail.php?ID=mmu-Nf1_0017	+	exon	ENSMUSG00000020716	0	0	0	3	4	1	6	0	0	0	0	1	1	1	0	0	0
11:79425513|79475883	mmu-Nf1_0032	http://159.226.67.237:8080/new/circ_detail.php?ID=mmu-Nf1_0032	+	exon	ENSMUSG00000020716	1	0	5	2	1	1	1	0	0	0	3	1	0	1	1	0	2
11:79546971|79551134	mmu-Nf1_0054	http://159.226.67.237:8080/new/circ_detail.php?ID=mmu-Nf1_0054	+	exon	ENSMUSG00000020716	0	0	0	1	0	1	0	1	0	0	0	1	1	2	0	2	0
11:79955611|79959150	mmu-Utp6_0003	http://159.226.67.237:8080/new/circ_detail.php?ID=mmu-Utp6_0003	-	exon	ENSMUSG00000035575	0	0	1	0	0	1	2	1	1	1	0	1	0	0	0	2	0
11:80019679|80025954	mmu-Suz12_0029	http://159.226.67.237:8080/new/circ_detail.php?ID=mmu-Suz12_0029	+	exon	ENSMUSG00000017548	0	0	0	0	0	0	0	0	0	2	2	1	0	0	0	2	0
11:80024910|80025954	mmu-Suz12_0011	http://159.226.67.237:8080/new/circ_detail.php?ID=mmu-Suz12_0011	+	exon	ENSMUSG00000017548	3	0	0	0	0	1	3	3	1	0	0	1	0	0	0	0	0
11:80056452|80064399	mmu-Crlf3_0001	http://159.226.67.237:8080/new/circ_detail.php?ID=mmu-Crlf3_0001	-	exon	ENSMUSG00000017561	0	4	7	0	8	1	6	4	4	7	0	1	0	0	3	7	4
11:80156945|80165819	mmu-Adap2_0003	http://159.226.67.237:8080/new/circ_detail.php?ID=mmu-Adap2_0003	+	exon	ENSMUSG00000020709	0	2	0	0	0	1	2	2	3	2	0	1	2	0	0	0	2
11:80220258|80227332	mmu-Rhot1_0002	http://159.226.67.237:8080/new/circ_detail.php?ID=mmu-Rhot1_0002	+	exon	ENSMUSG00000017686	0	4	5	0	0	1	7	0	0	0	1	1	0	1	1	0	1
11:80220258|80234030	mmu-Rhot1_0003	http://159.226.67.237:8080/new/circ_detail.php?ID=mmu-Rhot1_0003	+	exon	ENSMUSG00000017686	0	0	0	0	2	1	1	0	0	0	0	1	0	1	0	2	2
11:80242021|80246812	mmu-Rhot1_0007	http://159.226.67.237:8080/new/circ_detail.php?ID=mmu-Rhot1_0007	+	exon	ENSMUSG00000017686	0	0	0	0	0	0	2	1	0	2	0	1	0	0	1	0	0
11:80248438|80251126	mmu-Rhot1_0005	http://159.226.67.237:8080/new/circ_detail.php?ID=mmu-Rhot1_0005	+	exon	ENSMUSG00000017686	10	3	7	7	11	1	16	7	6	7	2	1	6	1	4	11	14
11:80248438|80254862	mmu-Rhot1_0015	http://159.226.67.237:8080/new/circ_detail.php?ID=mmu-Rhot1_0015	+	exon	ENSMUSG00000017686	3	3	7	4	4	1	3	0	4	4	0	1	1	0	0	1	4
11:80250208|80251126	mmu-Rhot1_0010	http://159.226.67.237:8080/new/circ_detail.php?ID=mmu-Rhot1_0010	+	exon	ENSMUSG00000017686	0	4	4	1	2	1	4	6	0	7	3	1	0	0	1	3	0
11:80319558|80337587	mmu-Rhbdl3_0004	http://159.226.67.237:8080/new/circ_detail.php?ID=mmu-Rhbdl3_0004	+	exon	ENSMUSG00000017692	1	1	1	2	2	1	0	1	0	0	0	1	0	0	0	1	0
11:80319558|80346886	mmu-Rhbdl3_0003	http://159.226.67.237:8080/new/circ_detail.php?ID=mmu-Rhbdl3_0003	+	exon	ENSMUSG00000017692	0	0	1	3	0	1	0	2	2	0	0	1	1	3	0	1	0
11:80387802|80393176	mmu-Zfp207_0022	http://159.226.67.237:8080/new/circ_detail.php?ID=mmu-Zfp207_0022	+	exon	ENSMUSG00000017421	1	4	0	3	1	1	1	1	1	0	0	1	0	0	2	0	1
11:80394286|80398470	mmu-Zfp207_0010	http://159.226.67.237:8080/new/circ_detail.php?ID=mmu-Zfp207_0010	+	exon	ENSMUSG00000017421	0	5	1	0	0	1	2	4	1	2	1	1	2	0	0	2	1
11:80637874|80671019	mmu-Myo1d_0001	http://159.226.67.237:8080/new/circ_detail.php?ID=mmu-Myo1d_0001	-	exon	ENSMUSG00000035441	0	0	0	2	0	1	0	6	0	1	0	1	0	0	1	3	2
11:80663041|80671019	mmu-Myo1d_0026	http://159.226.67.237:8080/new/circ_detail.php?ID=mmu-Myo1d_0026	-	exon	ENSMUSG00000035441	0	1	0	0	0	1	1	2	0	1	0	1	0	0	1	2	0
11:82954717|82958802	mmu-Slfn5_0002	http://159.226.67.237:8080/new/circ_detail.php?ID=mmu-Slfn5_0002	+	exon	ENSMUSG00000054404	0	0	3	0	0	1	2	0	2	0	2	1	1	0	0	0	2
11:83484651|83487413	mmu-Taf15_0015	http://159.226.67.237:8080/new/circ_detail.php?ID=mmu-Taf15_0015	+	exon	ENSMUSG00000020680	2	1	0	2	0	1	1	0	2	5	0	1	4	0	0	2	5
11:83948445|83949694	mmu-Ddx52_0002	http://159.226.67.237:8080/new/circ_detail.php?ID=mmu-Ddx52_0002	+	exon	ENSMUSG00000020677	1	2	0	2	1	1	6	1	1	0	0	1	0	1	0	0	1
11:83986814|84009550	mmu-Synrg_0015	http://159.226.67.237:8080/new/circ_detail.php?ID=mmu-Synrg_0015	+	exon	ENSMUSG00000034940	2	0	2	0	0	1	2	0	0	0	0	1	0	0	1	0	0
11:84019591|84019953	mmu-Synrg_0024	http://159.226.67.237:8080/new/circ_detail.php?ID=mmu-Synrg_0024	+	exon	ENSMUSG00000034940	0	0	0	0	0	0	1	0	0	2	1	1	0	2	2	0	1
11:84193079|84195687	mmu-Acaca_0001	http://159.226.67.237:8080/new/circ_detail.php?ID=mmu-Acaca_0001	+	exon	ENSMUSG00000020532	4	2	2	3	6	1	3	4	6	6	1	1	11	1	5	6	7
11:84467461|84473166	mmu-Aatf_0002	http://159.226.67.237:8080/new/circ_detail.php?ID=mmu-Aatf_0002	-	exon	ENSMUSG00000018697	0	0	0	0	0	0	1	2	1	6	2	1	1	0	0	1	1
11:8478225|8479665	mmu-Tns3_0005	http://159.226.67.237:8080/new/circ_detail.php?ID=mmu-Tns3_0005	-	exon	ENSMUSG00000020422	1	8	4	5	3	1	14	10	6	18	7	1	3	3	6	7	8
11:84854054|84862318	mmu-Ggnbp2_0001	http://159.226.67.237:8080/new/circ_detail.php?ID=mmu-Ggnbp2_0001	-	exon	ENSMUSG00000020530	0	0	0	0	0	0	2	2	1	0	1	1	0	0	0	0	0
11:85017630|85022905	mmu-Usp32_0022	http://159.226.67.237:8080/new/circ_detail.php?ID=mmu-Usp32_0022	-	exon	ENSMUSG00000000804	1	1	0	4	6	1	0	2	1	0	0	1	0	0	0	4	2
11:85051191|85059259	mmu-Usp32_0026	http://159.226.67.237:8080/new/circ_detail.php?ID=mmu-Usp32_0026	-	exon	ENSMUSG00000000804	0	0	0	2	0	1	0	0	0	2	0	1	0	0	0	1	0
11:85053648|85059259	mmu-Usp32_0045	http://159.226.67.237:8080/new/circ_detail.php?ID=mmu-Usp32_0045	-	exon	ENSMUSG00000000804	0	0	0	0	0	0	2	0	0	0	0	1	0	1	2	0	0
11:85077265|85083894	mmu-Usp32_0002	http://159.226.67.237:8080/new/circ_detail.php?ID=mmu-Usp32_0002	-	exon	ENSMUSG00000000804	0	0	0	3	1	1	2	0	1	3	0	1	0	0	0	0	1
11:85077265|85104026	mmu-Usp32_0001	http://159.226.67.237:8080/new/circ_detail.php?ID=mmu-Usp32_0001	-	exon	ENSMUSG00000000804	0	6	3	2	3	1	5	6	2	3	1	1	2	1	2	5	2
11:8518199|8519570	mmu-Tns3_0001	http://159.226.67.237:8080/new/circ_detail.php?ID=mmu-Tns3_0001	-	exon	ENSMUSG00000020422	0	1	0	3	0	1	4	2	4	2	2	1	0	2	2	2	2
11:85326864|85332375	mmu-Ppm1d_0002	http://159.226.67.237:8080/new/circ_detail.php?ID=mmu-Ppm1d_0002	+	exon	ENSMUSG00000020525	2	0	1	0	0	1	1	1	2	1	0	1	0	0	0	1	0
11:85326864|85339796	mmu-Ppm1d_0001	http://159.226.67.237:8080/new/circ_detail.php?ID=mmu-Ppm1d_0001	+	exon	ENSMUSG00000020525	2	0	0	1	1	1	3	1	0	0	0	1	1	0	1	2	1
11:85531793|85583994	mmu-Bcas3_0005	http://159.226.67.237:8080/new/circ_detail.php?ID=mmu-Bcas3_0005	+	exon	ENSMUSG00000059439	0	1	3	0	0	1	0	0	0	1	3	1	0	0	4	0	1
11:85554190|85583994	mmu-Bcas3_0004	http://159.226.67.237:8080/new/circ_detail.php?ID=mmu-Bcas3_0004	+	exon	ENSMUSG00000059439	6	0	7	3	2	1	3	3	0	1	3	1	0	0	1	6	1
11:85576782|85583994	mmu-Bcas3_0012	http://159.226.67.237:8080/new/circ_detail.php?ID=mmu-Bcas3_0012	+	exon	ENSMUSG00000059439	0	5	3	7	5	1	4	7	3	1	0	1	4	4	0	3	8
11:86278470|86283423	mmu-Med13_0035	http://159.226.67.237:8080/new/circ_detail.php?ID=mmu-Med13_0035	-	exon	ENSMUSG00000034297	0	0	0	2	0	1	0	0	0	0	0	0	0	0	0	2	0
11:86298280|86308912	mmu-Med13_0001	http://159.226.67.237:8080/new/circ_detail.php?ID=mmu-Med13_0001	-	exon	ENSMUSG00000034297	0	0	2	1	0	1	2	7	0	0	0	1	0	0	0	1	0
11:86327802|86332028	mmu-Med13_0016	http://159.226.67.237:8080/new/circ_detail.php?ID=mmu-Med13_0016	-	exon	ENSMUSG00000034297	0	0	0	0	0	0	2	0	0	2	0	1	0	0	1	0	0
11:86532772|86535460	mmu-Rps6kb1_0002	http://159.226.67.237:8080/new/circ_detail.php?ID=mmu-Rps6kb1_0002	-	exon	ENSMUSG00000020516	0	1	5	1	4	1	5	7	0	4	2	1	1	3	4	4	3
11:86548783|86561376	mmu-Tubd1_0001	http://159.226.67.237:8080/new/circ_detail.php?ID=mmu-Tubd1_0001	+	exon	ENSMUSG00000020513	0	1	0	0	1	1	0	0	2	0	0	1	3	0	0	1	0
11:86661123|86665878	mmu-Vmp1_0001	http://159.226.67.237:8080/new/circ_detail.php?ID=mmu-Vmp1_0001	-	exon	ENSMUSG00000018171	0	2	1	1	2	1	2	4	0	3	2	1	0	0	1	1	0
11:87041788|87059560	mmu-Gdpd1_0001	http://159.226.67.237:8080/new/circ_detail.php?ID=mmu-Gdpd1_0001	-	exon	ENSMUSG00000061666	0	0	0	0	2	1	4	1	1	0	1	1	0	0	0	0	2
11:87159821|87167516	mmu-Trim37_0006	http://159.226.67.237:8080/new/circ_detail.php?ID=mmu-Trim37_0006	+	exon	ENSMUSG00000018548	0	1	0	0	2	1	1	0	0	0	2	1	0	0	0	0	1
11:88073057|88076374	mmu-Vezf1_0002	http://159.226.67.237:8080/new/circ_detail.php?ID=mmu-Vezf1_0002	+	exon	ENSMUSG00000018377	1	0	0	0	0	1	0	3	0	1	0	1	0	2	0	2	0
11:88073057|88078555	mmu-Vezf1_0001	http://159.226.67.237:8080/new/circ_detail.php?ID=mmu-Vezf1_0001	+	exon	ENSMUSG00000018377	1	0	1	1	6	1	4	6	1	5	1	1	1	0	1	4	2
11:88169565|88170174	mmu-Cuedc1_0002	http://159.226.67.237:8080/new/circ_detail.php?ID=mmu-Cuedc1_0002	+	exon	ENSMUSG00000018378	0	3	4	4	3	1	9	2	0	4	6	1	10	0	2	3	2
11:88169565|88177397	mmu-Cuedc1_0004	http://159.226.67.237:8080/new/circ_detail.php?ID=mmu-Cuedc1_0004	+	exon	ENSMUSG00000018378	0	2	1	1	2	1	2	0	1	2	1	1	2	1	0	1	1
11:88849426|88850194	mmu-Akap1_0003	http://159.226.67.237:8080/new/circ_detail.php?ID=mmu-Akap1_0003	-	Non-Repeat	ENSMUSG00000018428	2	1	1	2	1	1	7	1	0	1	0	1	0	0	3	1	3
11:88929165|88930345	mmu-Scpep1_0004	http://159.226.67.237:8080/new/circ_detail.php?ID=mmu-Scpep1_0004	-	exon	ENSMUSG00000000278	0	0	0	0	0	0	0	3	0	0	0	1	0	0	0	2	0
11:89004729|89016794	mmu-Trim25_0002	http://159.226.67.237:8080/new/circ_detail.php?ID=mmu-Trim25_0002	+	exon	ENSMUSG00000000275	1	4	6	3	1	1	1	5	0	7	1	1	2	0	2	7	2
11:89041448|89049900	mmu-Dgke_0002	http://159.226.67.237:8080/new/circ_detail.php?ID=mmu-Dgke_0002	-	exon	ENSMUSG00000000276	0	3	0	2	2	1	8	6	1	3	0	1	0	2	2	0	3
11:89042162|89049900	mmu-Dgke_0011	http://159.226.67.237:8080/new/circ_detail.php?ID=mmu-Dgke_0011	-	exon	ENSMUSG00000000276	6	9	2	11	2	1	10	5	8	3	2	1	3	2	5	8	10
11:90571722|90594841	mmu-Stxbp4_0003	http://159.226.67.237:8080/new/circ_detail.php?ID=mmu-Stxbp4_0003	-	exon	ENSMUSG00000020546	0	2	0	1	0	1	2	0	0	2	0	1	0	0	0	0	0
11:90656351|90661889	mmu-Tom1l1_0005	http://159.226.67.237:8080/new/circ_detail.php?ID=mmu-Tom1l1_0005	-	exon	ENSMUSG00000020541	0	0	0	0	0	0	2	0	0	0	0	1	0	0	0	2	0
11:93905159|93912458	mmu-Mbtd1_0010	http://159.226.67.237:8080/new/circ_detail.php?ID=mmu-Mbtd1_0010	+	exon	ENSMUSG00000059474	13	0	3	11	10	1	8	3	13	8	7	1	7	7	5	10	3
11:93905159|93924659	mmu-Mbtd1_0024	http://159.226.67.237:8080/new/circ_detail.php?ID=mmu-Mbtd1_0024	+	exon	ENSMUSG00000059474	0	0	0	0	2	1	0	0	0	0	0	0	0	0	2	0	0
11:93905159|93926326	mmu-Mbtd1_0003	http://159.226.67.237:8080/new/circ_detail.php?ID=mmu-Mbtd1_0003	+	exon	ENSMUSG00000059474	0	0	0	2	4	1	0	0	3	0	0	1	0	0	0	0	0
11:93905159|93933958	mmu-Mbtd1_0001	http://159.226.67.237:8080/new/circ_detail.php?ID=mmu-Mbtd1_0001	+	exon	ENSMUSG00000059474	0	0	0	8	5	1	7	7	0	7	0	1	0	0	5	0	9
11:93905163|93912458	mmu-Mbtd1_0015	http://159.226.67.237:8080/new/circ_detail.php?ID=mmu-Mbtd1_0015	+	exon	ENSMUSG00000059474	0	2	3	2	3	1	1	3	3	3	2	1	6	3	0	4	5
11:93905163|93933958	mmu-Mbtd1_0018	http://159.226.67.237:8080/new/circ_detail.php?ID=mmu-Mbtd1_0018	+	exon	ENSMUSG00000059474	0	0	0	0	0	0	0	0	0	0	2	1	0	0	4	0	0
11:94036600|94048558	mmu-Spag9_0002	http://159.226.67.237:8080/new/circ_detail.php?ID=mmu-Spag9_0002	+	exon	ENSMUSG00000020859	2	4	3	8	8	1	4	10	3	2	5	1	0	1	4	2	1
11:94067893|94071686	mmu-Spag9_0001	http://159.226.67.237:8080/new/circ_detail.php?ID=mmu-Spag9_0001	+	exon	ENSMUSG00000020859	1	1	0	4	2	1	0	1	1	0	1	1	2	1	0	0	1
11:94097218|94099152	mmu-Spag9_0010	http://159.226.67.237:8080/new/circ_detail.php?ID=mmu-Spag9_0010	+	exon	ENSMUSG00000020859	0	1	2	0	0	1	0	0	1	0	0	1	0	0	2	1	0
11:94097218|94106782	mmu-Spag9_0025	http://159.226.67.237:8080/new/circ_detail.php?ID=mmu-Spag9_0025	+	exon	ENSMUSG00000020859	0	0	0	0	0	0	1	1	0	3	0	1	0	2	0	0	0
11:94291511|94309691	mmu-Luc7l3_0002	http://159.226.67.237:8080/new/circ_detail.php?ID=mmu-Luc7l3_0002	-	exon	ENSMUSG00000020863	3	0	0	0	2	1	2	1	0	0	1	1	2	0	4	1	4
11:94301505|94309691	mmu-Luc7l3_0007	http://159.226.67.237:8080/new/circ_detail.php?ID=mmu-Luc7l3_0007	-	exon	ENSMUSG00000020863	2	0	0	1	2	1	0	1	1	1	0	1	0	1	1	1	2
11:94333901|94339733	mmu-Ankrd40_0004	http://159.226.67.237:8080/new/circ_detail.php?ID=mmu-Ankrd40_0004	+	exon	ENSMUSG00000020864	0	2	1	0	0	1	8	1	0	0	2	1	0	0	0	0	1
11:95289772|95294645	mmu-Kat7_0002	http://159.226.67.237:8080/new/circ_detail.php?ID=mmu-Kat7_0002	-	exon	ENSMUSG00000038909	0	0	0	0	0	0	2	2	0	4	1	1	0	1	2	0	3
11:95749000|95754055	mmu-Zfp652_0004	http://159.226.67.237:8080/new/circ_detail.php?ID=mmu-Zfp652_0004	+	exon	ENSMUSG00000075595	0	0	1	0	2	1	1	2	2	2	1	1	2	0	1	2	4
11:96770639|96773222	mmu-Snx11_0001	http://159.226.67.237:8080/new/circ_detail.php?ID=mmu-Snx11_0001	-	exon	ENSMUSG00000020876	0	3	0	3	3	1	3	0	2	2	1	1	0	0	0	1	0
11:97213771|97238258	mmu-Npepps_0052	http://159.226.67.237:8080/new/circ_detail.php?ID=mmu-Npepps_0052	-	exon	ENSMUSG00000001441	0	0	0	0	0	0	5	0	0	3	0	1	0	0	0	0	0
11:97222951|97238258	mmu-Npepps_0002	http://159.226.67.237:8080/new/circ_detail.php?ID=mmu-Npepps_0002	-	exon	ENSMUSG00000001441	0	0	0	2	0	1	0	0	0	0	0	0	0	2	0	0	0
11:97229830|97238258	mmu-Npepps_0001	http://159.226.67.237:8080/new/circ_detail.php?ID=mmu-Npepps_0001	-	exon	ENSMUSG00000001441	1	1	0	1	2	1	4	1	1	1	1	1	0	0	0	3	1
11:97231889|97238258	mmu-Npepps_0008	http://159.226.67.237:8080/new/circ_detail.php?ID=mmu-Npepps_0008	-	exon	ENSMUSG00000001441	0	1	1	5	2	1	4	0	4	2	0	1	3	1	0	8	5
11:97376437|97377686	mmu-Socs7_0001	http://159.226.67.237:8080/new/circ_detail.php?ID=mmu-Socs7_0001	+	exon	ENSMUSG00000038485	2	2	0	0	0	1	1	1	1	3	0	1	0	1	0	1	2
11:97377936|97378711	mmu-Socs7_0006	http://159.226.67.237:8080/new/circ_detail.php?ID=mmu-Socs7_0006	+	Non-Repeat	ENSMUSG00000038485	2	4	2	6	6	1	8	4	5	8	7	1	6	1	5	9	7
11:97463384|97476173	mmu-Arhgap23_0001	http://159.226.67.237:8080/new/circ_detail.php?ID=mmu-Arhgap23_0001	+	exon	ENSMUSG00000049807	0	0	0	2	0	1	0	0	0	0	0	0	0	0	0	2	0
11:97470368|97476173	mmu-Arhgap23_0007	http://159.226.67.237:8080/new/circ_detail.php?ID=mmu-Arhgap23_0007	+	exon	ENSMUSG00000049807	1	0	0	0	0	1	2	0	0	0	1	1	0	0	2	0	2
11:97726705|97732755	mmu-Pip4k2b_0001	http://159.226.67.237:8080/new/circ_detail.php?ID=mmu-Pip4k2b_0001	-	exon	ENSMUSG00000018547	0	0	1	3	0	1	0	2	0	4	0	1	2	0	1	3	1
11:97877957|97879588	mmu-Fbxo47_0003	http://159.226.67.237:8080/new/circ_detail.php?ID=mmu-Fbxo47_0003	-	exon	ENSMUSG00000070336	0	0	0	0	0	0	1	1	0	2	0	1	0	0	0	0	2
11:97953883|97956566	mmu-Plxdc1_0003	http://159.226.67.237:8080/new/circ_detail.php?ID=mmu-Plxdc1_0003	-	exon	ENSMUSG00000017417	1	0	0	3	1	1	3	2	3	1	5	1	1	0	0	7	1
11:98109494|98128376	mmu-Fbxl20_0001	http://159.226.67.237:8080/new/circ_detail.php?ID=mmu-Fbxl20_0001	-	exon	ENSMUSG00000020883	1	2	1	0	0	1	2	3	2	2	0	1	3	2	2	3	0
11:98263470|98267858	mmu-Cdk12_0019	http://159.226.67.237:8080/new/circ_detail.php?ID=mmu-Cdk12_0019	+	exon	ENSMUSG00000003119	1	0	2	2	3	1	13	10	10	6	2	1	0	2	5	10	5
11:98372070|98373570	mmu-Stard3_0001	http://159.226.67.237:8080/new/circ_detail.php?ID=mmu-Stard3_0001	+	exon	ENSMUSG00000018167	0	0	0	6	2	1	4	0	4	0	1	1	0	0	1	0	0
11:98884974|98899855	mmu-Wipf2_0002	http://159.226.67.237:8080/new/circ_detail.php?ID=mmu-Wipf2_0002	+	exon	ENSMUSG00000038013	1	0	0	0	0	1	3	2	0	0	0	1	1	0	2	1	3
12:100149817|100151334	mmu-Nrde2_0004	http://159.226.67.237:8080/new/circ_detail.php?ID=mmu-Nrde2_0004	-	exon	ENSMUSG00000021179	0	0	1	1	2	1	0	1	1	0	0	1	0	0	0	3	0
12:100332579|100376248	mmu-Ttc7b_0010	http://159.226.67.237:8080/new/circ_detail.php?ID=mmu-Ttc7b_0010	-	exon	ENSMUSG00000033530	0	0	0	3	0	1	0	0	0	2	0	1	0	1	0	0	0
12:100347936|100376248	mmu-Ttc7b_0015	http://159.226.67.237:8080/new/circ_detail.php?ID=mmu-Ttc7b_0015	-	exon	ENSMUSG00000033530	0	0	0	0	2	1	0	1	0	0	3	1	0	0	1	2	0
12:100373544|100387194	mmu-Ttc7b_0002	http://159.226.67.237:8080/new/circ_detail.php?ID=mmu-Ttc7b_0002	-	exon	ENSMUSG00000033530	0	0	0	2	1	1	0	0	0	3	3	1	2	4	1	0	2
12:100373544|100407063	mmu-Ttc7b_0001	http://159.226.67.237:8080/new/circ_detail.php?ID=mmu-Ttc7b_0001	-	exon	ENSMUSG00000033530	0	0	1	5	0	1	0	0	0	1	2	1	0	0	0	0	2
12:100446860|100466310	mmu-Ttc7b_0014	http://159.226.67.237:8080/new/circ_detail.php?ID=mmu-Ttc7b_0014	-	exon	ENSMUSG00000033530	1	0	1	3	2	1	2	2	2	1	0	1	2	1	0	0	1
12:100446860|100495440	mmu-Ttc7b_0006	http://159.226.67.237:8080/new/circ_detail.php?ID=mmu-Ttc7b_0006	-	exon	ENSMUSG00000033530	2	3	1	0	2	1	2	3	0	1	1	1	7	0	1	0	0
12:100495272|100500230	mmu-Ttc7b_0038	http://159.226.67.237:8080/new/circ_detail.php?ID=mmu-Ttc7b_0038	-	exon	ENSMUSG00000033530	0	1	0	3	0	1	3	2	5	0	2	1	0	0	1	2	8
12:100595815|100619641	mmu-Rps6ka5_0002	http://159.226.67.237:8080/new/circ_detail.php?ID=mmu-Rps6ka5_0002	-	exon	ENSMUSG00000021180	3	2	1	2	5	1	8	3	4	6	5	1	1	0	5	4	6
12:100615997|100619641	mmu-Rps6ka5_0001	http://159.226.67.237:8080/new/circ_detail.php?ID=mmu-Rps6ka5_0001	-	exon	ENSMUSG00000021180	4	1	0	5	1	1	3	4	0	1	0	1	3	3	1	0	1
12:100615997|100628159	mmu-Rps6ka5_0027	http://159.226.67.237:8080/new/circ_detail.php?ID=mmu-Rps6ka5_0027	-	intron	ENSMUSG00000021180	0	0	0	0	0	0	0	2	0	0	0	1	1	0	0	0	2
12:100654047|100654489	mmu-Rps6ka5_0019	http://159.226.67.237:8080/new/circ_detail.php?ID=mmu-Rps6ka5_0019	-	intron	ENSMUSG00000021180	1	0	1	4	0	1	0	0	0	1	0	1	0	0	0	0	4
12:100654271|100678589	mmu-Rps6ka5_0003	http://159.226.67.237:8080/new/circ_detail.php?ID=mmu-Rps6ka5_0003	-	exon	ENSMUSG00000021180	0	3	0	0	0	1	0	0	0	0	4	1	0	0	1	0	0
12:100953287|100954310	mmu-Ccdc88c_0001	http://159.226.67.237:8080/new/circ_detail.php?ID=mmu-Ccdc88c_0001	-	exon	ENSMUSG00000021182	0	3	0	0	0	1	1	3	0	0	1	1	0	0	0	0	1
12:101646580|101694673	mmu-Tc2n_0011	http://159.226.67.237:8080/new/circ_detail.php?ID=mmu-Tc2n_0011	-	exon	ENSMUSG00000021187	0	0	0	0	0	0	0	3	2	0	0	1	0	0	0	0	0
12:101665553|101694673	mmu-Tc2n_0001	http://159.226.67.237:8080/new/circ_detail.php?ID=mmu-Tc2n_0001	-	exon	ENSMUSG00000021187	0	2	2	0	0	1	1	1	0	0	0	1	0	0	0	0	2
12:101688960|101694673	mmu-Tc2n_0010	http://159.226.67.237:8080/new/circ_detail.php?ID=mmu-Tc2n_0010	-	exon	ENSMUSG00000021187	0	0	0	0	0	0	0	0	0	2	0	1	0	0	0	2	3
12:101862593|101890618	mmu-Trip11_0003	http://159.226.67.237:8080/new/circ_detail.php?ID=mmu-Trip11_0003	-	exon	ENSMUSG00000021188	2	0	0	0	1	1	0	1	0	0	1	1	3	1	4	3	3
12:101883256|101890618	mmu-Trip11_0013	http://159.226.67.237:8080/new/circ_detail.php?ID=mmu-Trip11_0013	-	exon	ENSMUSG00000021188	2	4	6	10	6	1	6	7	4	9	4	1	6	2	0	7	7
12:101889705|101899103	mmu-Trip11_0014	http://159.226.67.237:8080/new/circ_detail.php?ID=mmu-Trip11_0014	-	exon	ENSMUSG00000021188	0	0	0	1	0	1	0	2	0	0	0	1	1	0	0	2	0
12:101932968|101948439	mmu-Atxn3_0005	http://159.226.67.237:8080/new/circ_detail.php?ID=mmu-Atxn3_0005	-	exon	ENSMUSG00000021189	0	1	1	3	1	1	4	2	4	0	1	1	0	3	2	2	1
12:101937337|101948439	mmu-Atxn3_0002	http://159.226.67.237:8080/new/circ_detail.php?ID=mmu-Atxn3_0002	-	exon	ENSMUSG00000021189	0	1	0	1	0	1	3	0	1	0	0	1	3	0	0	2	0
12:101942117|101948439	mmu-Atxn3_0006	http://159.226.67.237:8080/new/circ_detail.php?ID=mmu-Atxn3_0006	-	exon	ENSMUSG00000021189	0	1	0	0	0	1	2	2	1	1	1	1	3	0	1	1	3
12:101945400|101948439	mmu-Atxn3_0001	http://159.226.67.237:8080/new/circ_detail.php?ID=mmu-Atxn3_0001	-	exon	ENSMUSG00000021189	4	2	7	2	2	1	9	0	1	0	2	1	1	1	3	9	2
12:102474546|102484574	mmu-Golga5_0005	http://159.226.67.237:8080/new/circ_detail.php?ID=mmu-Golga5_0005	+	exon	ENSMUSG00000021192	2	2	0	0	0	1	0	0	1	0	0	1	0	0	0	1	0
12:102807900|102812843	mmu-Btbd7_0002	http://159.226.67.237:8080/new/circ_detail.php?ID=mmu-Btbd7_0002	-	exon	ENSMUSG00000041702	1	5	2	1	11	1	11	8	13	2	3	1	2	0	1	7	5
12:102836372|102841191	mmu-Btbd7_0016	http://159.226.67.237:8080/new/circ_detail.php?ID=mmu-Btbd7_0016	-	intron	ENSMUSG00000041702	0	0	0	0	0	0	0	0	0	0	0	0	0	2	2	0	0
12:105648313|105651523	mmu-Atg2b_0005	http://159.226.67.237:8080/new/circ_detail.php?ID=mmu-Atg2b_0005	-	exon	ENSMUSG00000041341	0	0	0	0	0	0	3	0	0	1	0	1	0	0	0	0	2
12:105651381|105662961	mmu-Atg2b_0021	http://159.226.67.237:8080/new/circ_detail.php?ID=mmu-Atg2b_0021	-	exon	ENSMUSG00000041341	1	1	0	1	0	1	2	0	0	0	1	1	2	0	0	0	1
12:105657967|105671628	mmu-Atg2b_0009	http://159.226.67.237:8080/new/circ_detail.php?ID=mmu-Atg2b_0009	-	exon	ENSMUSG00000041341	0	0	0	0	2	1	0	0	2	0	0	1	2	0	2	0	0
12:105710145|105716079	mmu-Ak7_0002	http://159.226.67.237:8080/new/circ_detail.php?ID=mmu-Ak7_0002	+	exon	ENSMUSG00000041323	0	0	0	1	2	1	0	0	2	0	0	1	0	0	0	0	0
12:105799651|105813282	mmu-Papola_0001	http://159.226.67.237:8080/new/circ_detail.php?ID=mmu-Papola_0001	+	exon	ENSMUSG00000021111	0	0	0	0	2	1	0	0	0	2	0	1	0	0	0	0	1
12:105799651|105820450	mmu-Papola_0004	http://159.226.67.237:8080/new/circ_detail.php?ID=mmu-Papola_0004	+	exon	ENSMUSG00000021111	2	0	0	0	0	1	0	0	1	1	4	1	0	0	0	1	0
12:105799651|105823677	mmu-Papola_0015	http://159.226.67.237:8080/new/circ_detail.php?ID=mmu-Papola_0015	+	exon	ENSMUSG00000021111	0	1	0	0	0	1	0	0	0	0	0	0	0	0	3	2	0
12:105818356|105834784	mmu-Papola_0009	http://159.226.67.237:8080/new/circ_detail.php?ID=mmu-Papola_0009	+	exon	ENSMUSG00000021111	0	0	0	0	0	0	0	0	4	0	0	1	2	0	2	1	4
12:105826944|105834784	mmu-Papola_0041	http://159.226.67.237:8080/new/circ_detail.php?ID=mmu-Papola_0041	+	exon	ENSMUSG00000021111	0	0	1	2	1	1	0	3	0	1	0	1	0	0	0	0	0
12:106036540|106042892	mmu-Vrk1_0001	http://159.226.67.237:8080/new/circ_detail.php?ID=mmu-Vrk1_0001	+	exon	ENSMUSG00000021115	0	0	0	2	2	1	1	0	0	0	0	1	0	0	0	3	0
12:108157754|108165172	mmu-Setd3_0001	http://159.226.67.237:8080/new/circ_detail.php?ID=mmu-Setd3_0001	-	exon	ENSMUSG00000056770	22	8	4	15	44	1	25	50	20	64	41	1	48	0	40	55	21
12:108157754|108167395	mmu-Setd3_0005	http://159.226.67.237:8080/new/circ_detail.php?ID=mmu-Setd3_0005	-	exon	ENSMUSG00000056770	3	2	3	1	1	1	2	1	3	0	0	1	1	0	0	2	2
12:108463527|108471985	mmu-Eml1_0001	http://159.226.67.237:8080/new/circ_detail.php?ID=mmu-Eml1_0001	+	exon	ENSMUSG00000058070	5	0	0	0	3	1	0	0	0	4	0	1	0	0	1	1	4
12:108648315|108653099	mmu-Evl_0001	http://159.226.67.237:8080/new/circ_detail.php?ID=mmu-Evl_0001	+	exon	ENSMUSG00000021262	1	0	2	2	2	1	2	3	7	1	4	1	1	0	2	3	1
12:110544075|110554896	mmu-Ppp2r5c_0001	http://159.226.67.237:8080/new/circ_detail.php?ID=mmu-Ppp2r5c_0001	+	exon	ENSMUSG00000017843	0	0	0	1	1	1	3	0	4	0	0	1	0	0	1	0	2
12:110545595|110554896	mmu-Ppp2r5c_0013	http://159.226.67.237:8080/new/circ_detail.php?ID=mmu-Ppp2r5c_0013	+	exon	ENSMUSG00000017843	0	0	0	0	0	0	1	2	1	0	0	1	2	0	1	0	0
12:110651491|110652194	mmu-Dync1h1_0010	http://159.226.67.237:8080/new/circ_detail.php?ID=mmu-Dync1h1_0010	+	exon	ENSMUSG00000018707	2	0	5	2	0	1	1	2	4	1	0	1	1	0	3	2	1
12:110779296|110779890	mmu-Wdr20_0003	http://159.226.67.237:8080/new/circ_detail.php?ID=mmu-Wdr20_0003	+	intron	ENSMUSG00000037957	0	1	1	0	5	1	3	5	3	1	1	1	1	1	4	3	10
12:110896087|110919026	mmu-Tecpr2_0015	http://159.226.67.237:8080/new/circ_detail.php?ID=mmu-Tecpr2_0015	+	exon	ENSMUSG00000021275	0	0	2	0	1	1	1	1	1	0	1	1	2	0	0	3	1
12:110896087|110954822	mmu-Tecpr2_0005	http://159.226.67.237:8080/new/circ_detail.php?ID=mmu-Tecpr2_0005	+	exon	ENSMUSG00000021275	0	0	0	2	0	1	0	0	0	2	0	1	0	0	0	0	3
12:111081724|111100038	mmu-Rcor1_0010	http://159.226.67.237:8080/new/circ_detail.php?ID=mmu-Rcor1_0010	+	exon	ENSMUSG00000037896	0	0	1	0	4	1	1	0	0	0	3	1	1	0	0	1	0
12:111093081|111100038	mmu-Rcor1_0005	http://159.226.67.237:8080/new/circ_detail.php?ID=mmu-Rcor1_0005	+	exon	ENSMUSG00000037896	0	0	0	0	0	0	0	0	1	2	0	1	0	0	0	1	2
12:111219811|111222397	mmu-Traf3_0009	http://159.226.67.237:8080/new/circ_detail.php?ID=mmu-Traf3_0009	+	intron	ENSMUSG00000021277	1	0	4	2	2	1	2	0	3	0	2	1	2	0	1	2	2
12:111219811|111243538	mmu-Traf3_0004	http://159.226.67.237:8080/new/circ_detail.php?ID=mmu-Traf3_0004	+	exon	ENSMUSG00000021277	0	0	1	0	1	1	2	4	0	3	0	1	2	3	3	0	0
12:111237562|111243538	mmu-Traf3_0010	http://159.226.67.237:8080/new/circ_detail.php?ID=mmu-Traf3_0010	+	exon	ENSMUSG00000021277	0	1	0	0	2	1	0	2	1	0	1	1	0	0	0	3	0
12:111322803|111323173	mmu-Cdc42bpb_0007	http://159.226.67.237:8080/new/circ_detail.php?ID=mmu-Cdc42bpb_0007	-	exon	ENSMUSG00000021279	1	0	0	3	0	1	0	2	2	1	1	1	0	0	1	1	2
12:111336026|111345623	mmu-Cdc42bpb_0005	http://159.226.67.237:8080/new/circ_detail.php?ID=mmu-Cdc42bpb_0005	-	exon	ENSMUSG00000021279	1	0	0	3	0	1	1	1	0	0	2	1	4	0	3	1	3
12:111592577|111604564	mmu-Mark3_0001	http://159.226.67.237:8080/new/circ_detail.php?ID=mmu-Mark3_0001	+	exon	ENSMUSG00000007411	1	2	1	3	7	1	3	7	7	5	8	1	2	5	5	4	5
12:111592577|111618383	mmu-Mark3_0003	http://159.226.67.237:8080/new/circ_detail.php?ID=mmu-Mark3_0003	+	exon	ENSMUSG00000007411	4	19	13	19	26	1	16	11	24	14	13	1	15	2	3	28	17
12:111592577|111624543	mmu-Mark3_0024	http://159.226.67.237:8080/new/circ_detail.php?ID=mmu-Mark3_0024	+	exon	ENSMUSG00000007411	0	0	0	0	0	0	0	3	0	0	0	1	0	0	1	0	2
12:111592577|111633834	mmu-Mark3_0026	http://159.226.67.237:8080/new/circ_detail.php?ID=mmu-Mark3_0026	+	exon	ENSMUSG00000007411	1	1	0	0	1	1	3	0	0	0	3	1	1	0	0	1	1
12:111592577|111640040	mmu-Mark3_0025	http://159.226.67.237:8080/new/circ_detail.php?ID=mmu-Mark3_0025	+	exon	ENSMUSG00000007411	0	0	0	0	1	1	2	1	1	1	0	1	0	0	0	0	4
12:111592577|111647728	mmu-Mark3_0027	http://159.226.67.237:8080/new/circ_detail.php?ID=mmu-Mark3_0027	+	exon	ENSMUSG00000007411	0	1	0	1	1	1	2	3	1	0	3	1	0	0	0	0	2
12:111633617|111640040	mmu-Mark3_0007	http://159.226.67.237:8080/new/circ_detail.php?ID=mmu-Mark3_0007	+	exon	ENSMUSG00000007411	2	3	2	3	0	1	0	1	1	3	0	1	0	0	0	0	2
12:111722612|111730112	mmu-Apopt1_0001	http://159.226.67.237:8080/new/circ_detail.php?ID=mmu-Apopt1_0001	+	exon	ENSMUSG00000037787	0	2	1	0	0	1	3	0	2	1	0	1	0	0	0	0	0
12:111772319|111774583	mmu-Klc1_0001	http://159.226.67.237:8080/new/circ_detail.php?ID=mmu-Klc1_0001	+	exon	ENSMUSG00000021288	0	0	0	1	0	1	3	3	0	0	3	1	0	0	0	0	0
12:111772319|111778700	mmu-Klc1_0012	http://159.226.67.237:8080/new/circ_detail.php?ID=mmu-Klc1_0012	+	exon	ENSMUSG00000021288	2	0	1	0	0	1	0	0	3	3	0	1	0	2	0	2	1
12:111774353|111778700	mmu-Klc1_0019	http://159.226.67.237:8080/new/circ_detail.php?ID=mmu-Klc1_0019	+	exon	ENSMUSG00000021288	0	0	0	0	1	1	1	0	3	3	2	1	0	0	0	1	0
12:111776812|111778700	mmu-Klc1_0017	http://159.226.67.237:8080/new/circ_detail.php?ID=mmu-Klc1_0017	+	exon	ENSMUSG00000021288	0	2	0	1	1	1	0	1	0	2	0	1	0	0	0	0	0
12:111778020|111789459	mmu-Klc1_0002	http://159.226.67.237:8080/new/circ_detail.php?ID=mmu-Klc1_0002	+	exon	ENSMUSG00000021288	1	4	3	14	7	1	13	9	12	17	5	1	1	1	4	20	6
12:111778020|111789486	mmu-Klc1_0003	http://159.226.67.237:8080/new/circ_detail.php?ID=mmu-Klc1_0003	+	exon	ENSMUSG00000021288	0	5	1	1	2	1	9	2	7	4	4	1	0	3	1	6	3
12:111858210|111872433	mmu-Ppp1r13b_0001	http://159.226.67.237:8080/new/circ_detail.php?ID=mmu-Ppp1r13b_0001	-	exon	ENSMUSG00000021285	1	2	4	7	6	1	12	4	9	11	2	1	1	3	2	16	8
12:11279605|11280402	mmu-Smc6_0008	http://159.226.67.237:8080/new/circ_detail.php?ID=mmu-Smc6_0008	+	exon	ENSMUSG00000020608	0	1	0	0	2	1	0	2	2	0	0	1	0	0	0	1	0
12:112960277|112983058	mmu-Brf1_0002	http://159.226.67.237:8080/new/circ_detail.php?ID=mmu-Brf1_0002	-	intron	ENSMUSG00000011158	0	1	2	2	0	1	0	0	0	0	0	0	1	0	0	0	0
12:113112146|113123234	mmu-Mta1_0001	http://159.226.67.237:8080/new/circ_detail.php?ID=mmu-Mta1_0001	+	exon	ENSMUSG00000021144	0	1	1	0	2	1	5	4	4	3	2	1	0	2	0	2	1
12:116317830|116324210	mmu-Esyt2_0001	http://159.226.67.237:8080/new/circ_detail.php?ID=mmu-Esyt2_0001	+	exon	ENSMUSG00000021171	12	13	16	35	28	1	10	11	14	19	12	1	25	4	9	2	8
12:116317830|116334256	mmu-Esyt2_0002	http://159.226.67.237:8080/new/circ_detail.php?ID=mmu-Esyt2_0002	+	exon	ENSMUSG00000021171	0	0	0	0	0	0	3	0	3	3	0	1	3	1	0	2	5
12:116317830|116348314	mmu-Esyt2_0003	http://159.226.67.237:8080/new/circ_detail.php?ID=mmu-Esyt2_0003	+	exon	ENSMUSG00000021171	0	1	1	0	0	1	0	0	0	0	0	0	2	0	0	1	4
12:116317830|116357934	mmu-Esyt2_0005	http://159.226.67.237:8080/new/circ_detail.php?ID=mmu-Esyt2_0005	+	exon	ENSMUSG00000021171	0	0	0	0	1	1	2	0	0	0	0	1	0	2	0	0	0
12:116339547|116348314	mmu-Esyt2_0004	http://159.226.67.237:8080/new/circ_detail.php?ID=mmu-Esyt2_0004	+	exon	ENSMUSG00000021171	0	0	0	4	2	1	0	1	1	0	2	1	0	0	0	0	1
12:116346504|116357934	mmu-Esyt2_0026	http://159.226.67.237:8080/new/circ_detail.php?ID=mmu-Esyt2_0026	+	exon	ENSMUSG00000021171	0	0	0	1	0	1	3	0	2	3	3	1	0	0	2	2	0
12:117718202|117748450	mmu-Rapgef5_0017	http://159.226.67.237:8080/new/circ_detail.php?ID=mmu-Rapgef5_0017	+	exon	ENSMUSG00000041992	0	0	0	0	1	1	2	0	0	2	2	1	0	0	0	0	0
12:13279388|13289980	mmu-Nbas_0024	http://159.226.67.237:8080/new/circ_detail.php?ID=mmu-Nbas_0024	+	exon	ENSMUSG00000020576	1	0	1	0	0	1	0	0	0	0	3	1	1	0	1	0	2
12:13374696|13379769	mmu-Nbas_0016	http://159.226.67.237:8080/new/circ_detail.php?ID=mmu-Nbas_0016	+	exon	ENSMUSG00000020576	0	0	2	4	0	1	0	3	0	0	0	1	0	0	0	1	0
12:13390925|13393532	mmu-Nbas_0048	http://159.226.67.237:8080/new/circ_detail.php?ID=mmu-Nbas_0048	+	exon	ENSMUSG00000020576	0	0	0	0	0	0	0	3	0	2	1	1	0	0	0	0	1
12:13432897|13441946	mmu-Nbas_0045	http://159.226.67.237:8080/new/circ_detail.php?ID=mmu-Nbas_0045	+	exon	ENSMUSG00000020576	0	0	0	2	0	1	1	1	0	0	3	1	1	0	0	0	2
12:13469841|13484044	mmu-Nbas_0006	http://159.226.67.237:8080/new/circ_detail.php?ID=mmu-Nbas_0006	+	exon	ENSMUSG00000020576	2	3	0	1	1	1	4	4	0	6	0	1	1	0	0	2	1
12:13482386|13484044	mmu-Nbas_0001	http://159.226.67.237:8080/new/circ_detail.php?ID=mmu-Nbas_0001	+	exon	ENSMUSG00000020576	2	3	2	3	3	1	2	9	9	2	1	1	1	3	5	12	0
12:16003772|16007242	mmu-intergenic_007501	http://159.226.67.237:8080/new/circ_detail.php?ID=mmu-intergenic_007501	-	intergenic		1	0	0	1	2	1	5	0	0	0	0	1	0	0	0	0	0
12:16560982|16568519	mmu-Lpin1_0002	http://159.226.67.237:8080/new/circ_detail.php?ID=mmu-Lpin1_0002	-	exon	ENSMUSG00000020593	1	2	6	10	1	1	1	2	1	0	1	1	1	1	0	0	0
12:16957226|16975558	mmu-Rock2_0036	http://159.226.67.237:8080/new/circ_detail.php?ID=mmu-Rock2_0036	+	exon	ENSMUSG00000020580	2	3	1	2	0	1	1	0	0	0	3	1	0	2	0	0	1
12:16977542|16978102	mmu-Rock2_0029	http://159.226.67.237:8080/new/circ_detail.php?ID=mmu-Rock2_0029	+	exon	ENSMUSG00000020580	0	0	0	2	0	1	1	0	0	0	2	1	0	0	2	0	0
12:17402073|17406896	mmu-Nol10_0001	http://159.226.67.237:8080/new/circ_detail.php?ID=mmu-Nol10_0001	+	exon	ENSMUSG00000061458	0	3	1	1	1	1	3	0	0	3	0	1	0	0	0	0	0
12:17786147|17787650	mmu-Hpcal1_0001	http://159.226.67.237:8080/new/circ_detail.php?ID=mmu-Hpcal1_0001	+	exon	ENSMUSG00000071379	0	3	0	0	2	1	0	0	0	0	0	0	0	0	0	0	0
12:21212809|21218257	mmu-Asap2_0039	http://159.226.67.237:8080/new/circ_detail.php?ID=mmu-Asap2_0039	+	exon	ENSMUSG00000052632	0	0	0	0	2	1	1	3	0	0	2	1	1	0	1	0	0
12:21217975|21230956	mmu-Asap2_0004	http://159.226.67.237:8080/new/circ_detail.php?ID=mmu-Asap2_0004	+	exon	ENSMUSG00000052632	0	0	0	0	3	1	1	0	2	0	2	1	2	4	0	1	0
12:21224305|21230956	mmu-Asap2_0003	http://159.226.67.237:8080/new/circ_detail.php?ID=mmu-Asap2_0003	+	exon	ENSMUSG00000052632	0	2	3	0	2	1	0	2	5	7	6	1	0	0	0	2	4
12:21230823|21244875	mmu-Asap2_0007	http://159.226.67.237:8080/new/circ_detail.php?ID=mmu-Asap2_0007	+	exon	ENSMUSG00000052632	0	0	0	0	1	1	2	3	0	1	1	1	0	0	0	0	1
12:21328045|21342977	mmu-Adam17_0005	http://159.226.67.237:8080/new/circ_detail.php?ID=mmu-Adam17_0005	-	exon	ENSMUSG00000052593	0	0	0	2	3	1	0	0	0	0	1	1	1	0	0	0	4
12:24504947|24523201	mmu-Taf1b_0001	http://159.226.67.237:8080/new/circ_detail.php?ID=mmu-Taf1b_0001	+	exon	ENSMUSG00000059669	0	5	0	7	0	1	7	12	0	7	6	1	3	1	3	0	9
12:24854879|24882794	mmu-Mboat2_0014	http://159.226.67.237:8080/new/circ_detail.php?ID=mmu-Mboat2_0014	+	intron	ENSMUSG00000020646	0	2	0	0	0	1	0	1	0	1	0	1	0	0	1	0	2
12:24878191|24882794	mmu-Mboat2_0001	http://159.226.67.237:8080/new/circ_detail.php?ID=mmu-Mboat2_0001	+	exon	ENSMUSG00000020646	2	1	1	0	0	1	3	0	1	3	0	1	0	1	1	0	4
12:24878191|24924294	mmu-Mboat2_0003	http://159.226.67.237:8080/new/circ_detail.php?ID=mmu-Mboat2_0003	+	exon	ENSMUSG00000020646	6	0	11	19	12	1	15	15	11	12	0	1	8	1	6	20	15
12:24878191|24934622	mmu-Mboat2_0002	http://159.226.67.237:8080/new/circ_detail.php?ID=mmu-Mboat2_0002	+	exon	ENSMUSG00000020646	0	3	1	2	0	1	1	3	6	0	1	1	0	1	0	0	0
12:24994812|24997330	mmu-Kidins220_0001	http://159.226.67.237:8080/new/circ_detail.php?ID=mmu-Kidins220_0001	+	exon	ENSMUSG00000036333	0	0	0	0	0	0	1	2	3	2	0	1	0	0	1	5	1
12:25003944|25005218	mmu-Kidins220_0019	http://159.226.67.237:8080/new/circ_detail.php?ID=mmu-Kidins220_0019	+	exon	ENSMUSG00000036333	0	2	0	0	0	1	0	0	0	0	0	0	0	0	0	0	2
12:25013297|25017052	mmu-Kidins220_0003	http://159.226.67.237:8080/new/circ_detail.php?ID=mmu-Kidins220_0003	+	exon	ENSMUSG00000036333	1	3	0	1	0	1	5	2	0	1	1	1	2	2	0	3	0
12:25051095|25054034	mmu-Kidins220_0014	http://159.226.67.237:8080/new/circ_detail.php?ID=mmu-Kidins220_0014	+	exon	ENSMUSG00000036333	0	0	0	0	1	1	0	0	1	2	0	1	0	0	0	3	1
12:28652025|28653224	mmu-Rnaseh1_0002	http://159.226.67.237:8080/new/circ_detail.php?ID=mmu-Rnaseh1_0002	+	exon	ENSMUSG00000020630	0	0	0	0	0	0	0	0	0	2	0	1	0	0	0	0	2
12:28652025|28655684	mmu-Rnaseh1_0001	http://159.226.67.237:8080/new/circ_detail.php?ID=mmu-Rnaseh1_0001	+	exon	ENSMUSG00000020630	0	1	0	0	0	1	0	2	0	0	0	1	0	0	0	1	2
12:28859252|28867153	mmu-Tssc1_0003	http://159.226.67.237:8080/new/circ_detail.php?ID=mmu-Tssc1_0003	+	exon	ENSMUSG00000036613	1	3	0	1	4	1	2	0	1	2	2	1	3	0	2	0	1
12:29973993|29975562	mmu-Pxdn_0002	http://159.226.67.237:8080/new/circ_detail.php?ID=mmu-Pxdn_0002	+	exon	ENSMUSG00000020674	0	0	1	1	2	1	10	1	0	2	0	1	1	2	5	3	3
12:30257966|30288315	mmu-Sntg2_0005	http://159.226.67.237:8080/new/circ_detail.php?ID=mmu-Sntg2_0005	-	exon	ENSMUSG00000020672	0	1	1	0	0	1	0	2	3	0	3	1	0	0	0	0	0
12:31617075|31626876	mmu-Bcap29_0005	http://159.226.67.237:8080/new/circ_detail.php?ID=mmu-Bcap29_0005	-	exon	ENSMUSG00000020650	0	2	2	3	1	1	1	0	1	0	1	1	1	0	0	1	1
12:31624115|31630893	mmu-Bcap29_0003	http://159.226.67.237:8080/new/circ_detail.php?ID=mmu-Bcap29_0003	-	exon	ENSMUSG00000020650	3	0	0	1	0	1	8	3	4	0	0	1	3	3	7	5	6
12:31660717|31670385	mmu-Cog5_0021	http://159.226.67.237:8080/new/circ_detail.php?ID=mmu-Cog5_0021	+	exon	ENSMUSG00000035933	0	1	1	1	2	1	0	2	0	0	0	1	1	0	1	1	1
12:31790847|31802483	mmu-Cog5_0002	http://159.226.67.237:8080/new/circ_detail.php?ID=mmu-Cog5_0002	+	exon	ENSMUSG00000035933	0	1	2	0	2	1	0	1	0	0	2	1	0	1	0	1	0
12:31820125|31839854	mmu-Cog5_0003	http://159.226.67.237:8080/new/circ_detail.php?ID=mmu-Cog5_0003	+	exon	ENSMUSG00000035933	0	0	0	2	1	1	1	0	0	0	0	1	0	0	0	1	3
12:31833182|31839854	mmu-Cog5_0001	http://159.226.67.237:8080/new/circ_detail.php?ID=mmu-Cog5_0001	+	exon	ENSMUSG00000035933	2	1	6	3	0	1	8	1	0	3	3	1	1	0	3	3	1
12:31833182|31870134	mmu-Cog5_0005	http://159.226.67.237:8080/new/circ_detail.php?ID=mmu-Cog5_0005	+	exon	ENSMUSG00000035933	2	0	0	1	0	1	3	0	1	0	0	1	1	1	1	1	1
12:3237285|3238112	mmu-Rab10os_0001	http://159.226.67.237:8080/new/circ_detail.php?ID=mmu-Rab10os_0001	+	Non-Repeat	ENSMUSG00000079179	0	0	0	0	0	0	0	1	4	0	0	1	0	0	2	1	2
12:3252612|3264749	mmu-Rab10_0001	http://159.226.67.237:8080/new/circ_detail.php?ID=mmu-Rab10_0001	-	exon	ENSMUSG00000020671	0	0	0	0	0	0	2	0	0	3	1	1	0	0	0	0	1
12:33325911|33346088	mmu-Atxn7l1_0002	http://159.226.67.237:8080/new/circ_detail.php?ID=mmu-Atxn7l1_0002	+	exon	ENSMUSG00000020564	1	3	1	0	0	1	0	0	0	0	0	0	0	0	0	2	0
12:34215011|34221259	mmu-intergenic_000063	http://159.226.67.237:8080/new/circ_detail.php?ID=mmu-intergenic_000063	-	intergenic		0	3	0	0	1	1	3	3	1	0	3	1	2	0	0	0	1
12:34248323|34287575	mmu-intergenic_000267	http://159.226.67.237:8080/new/circ_detail.php?ID=mmu-intergenic_000267	-	intergenic		0	0	0	0	0	0	3	0	0	0	3	1	0	0	0	0	0
12:34373878|34433231	mmu-Hdac9_0013	http://159.226.67.237:8080/new/circ_detail.php?ID=mmu-Hdac9_0013	-	intron	ENSMUSG00000004698	1	0	0	0	0	1	0	1	2	0	0	1	0	1	0	4	0
12:3442474|3457209	mmu-Asxl2_0001	http://159.226.67.237:8080/new/circ_detail.php?ID=mmu-Asxl2_0001	+	exon	ENSMUSG00000037486	0	0	0	4	0	1	0	4	0	0	0	1	1	0	0	0	0
12:3442474|3474613	mmu-Asxl2_0011	http://159.226.67.237:8080/new/circ_detail.php?ID=mmu-Asxl2_0011	+	exon	ENSMUSG00000037486	0	1	0	2	0	1	3	0	0	1	2	1	0	0	0	7	1
12:3442474|3484608	mmu-Asxl2_0012	http://159.226.67.237:8080/new/circ_detail.php?ID=mmu-Asxl2_0012	+	exon	ENSMUSG00000037486	0	2	0	0	0	1	3	2	0	4	0	1	0	0	0	0	0
12:3442474|3496936	mmu-Asxl2_0016	http://159.226.67.237:8080/new/circ_detail.php?ID=mmu-Asxl2_0016	+	exon	ENSMUSG00000037486	2	0	2	0	0	1	0	0	4	0	0	1	1	0	0	2	0
12:34429498|34437378	mmu-Hdac9_0002	http://159.226.67.237:8080/new/circ_detail.php?ID=mmu-Hdac9_0002	-	exon	ENSMUSG00000004698	1	2	0	3	0	1	1	0	1	0	1	1	4	2	1	3	2
12:34827637|34878813	mmu-4921508M14Rik_0001	http://159.226.67.237:8080/new/circ_detail.php?ID=mmu-4921508M14Rik_0001	-	exon/intergenic	ENSMUSG00000052376	0	0	0	0	0	0	0	0	2	0	1	1	6	0	2	2	0
12:3496225|3496936	mmu-Asxl2_0004	http://159.226.67.237:8080/new/circ_detail.php?ID=mmu-Asxl2_0004	+	Non-Repeat	ENSMUSG00000037486	0	0	0	0	0	0	2	0	0	0	2	1	0	0	0	0	3
12:35078900|35082971	mmu-Snx13_0014	http://159.226.67.237:8080/new/circ_detail.php?ID=mmu-Snx13_0014	+	exon	ENSMUSG00000020590	0	0	0	2	3	1	0	0	0	1	0	1	0	0	0	0	2
12:35078900|35086984	mmu-Snx13_0003	http://159.226.67.237:8080/new/circ_detail.php?ID=mmu-Snx13_0003	+	exon	ENSMUSG00000020590	1	2	1	6	5	1	6	9	9	4	0	1	5	0	0	1	12
12:35078900|35091670	mmu-Snx13_0017	http://159.226.67.237:8080/new/circ_detail.php?ID=mmu-Snx13_0017	+	exon	ENSMUSG00000020590	1	0	0	2	0	1	0	0	0	0	2	1	0	0	0	1	0
12:35078900|35092913	mmu-Snx13_0006	http://159.226.67.237:8080/new/circ_detail.php?ID=mmu-Snx13_0006	+	exon	ENSMUSG00000020590	1	1	0	2	1	1	0	0	0	0	2	1	0	0	0	1	4
12:35078900|35112504	mmu-Snx13_0048	http://159.226.67.237:8080/new/circ_detail.php?ID=mmu-Snx13_0048	+	exon	ENSMUSG00000020590	2	0	0	0	1	1	0	0	0	0	0	0	2	1	1	0	0
12:35085939|35107556	mmu-Snx13_0049	http://159.226.67.237:8080/new/circ_detail.php?ID=mmu-Snx13_0049	+	exon	ENSMUSG00000020590	0	4	0	3	1	1	5	1	1	1	1	1	0	4	2	2	3
12:35098230|35112504	mmu-Snx13_0007	http://159.226.67.237:8080/new/circ_detail.php?ID=mmu-Snx13_0007	+	exon	ENSMUSG00000020590	0	0	0	0	3	1	1	1	0	3	0	1	0	0	1	0	0
12:3589171|3596862	mmu-Dtnb_0013	http://159.226.67.237:8080/new/circ_detail.php?ID=mmu-Dtnb_0013	+	exon	ENSMUSG00000071454	0	0	2	0	0	1	0	0	0	0	0	0	0	0	2	0	0
12:36020490|36024072	mmu-Tspan13_0001	http://159.226.67.237:8080/new/circ_detail.php?ID=mmu-Tspan13_0001	-	exon	ENSMUSG00000020577	0	0	0	0	0	0	0	3	0	1	0	1	2	0	0	1	0
12:3617606|3648389	mmu-Dtnb_0001	http://159.226.67.237:8080/new/circ_detail.php?ID=mmu-Dtnb_0001	+	exon	ENSMUSG00000071454	0	6	5	12	7	1	25	18	5	12	11	1	11	6	2	23	14
12:3617606|3686862	mmu-Dtnb_0002	http://159.226.67.237:8080/new/circ_detail.php?ID=mmu-Dtnb_0002	+	exon	ENSMUSG00000071454	0	1	1	2	0	1	2	4	2	0	0	1	0	0	0	0	1
12:3632810|3648389	mmu-Dtnb_0012	http://159.226.67.237:8080/new/circ_detail.php?ID=mmu-Dtnb_0012	+	exon	ENSMUSG00000071454	0	0	0	0	0	0	2	0	0	2	0	1	0	0	0	2	1
12:36501978|36522051	mmu-Ispd_0010	http://159.226.67.237:8080/new/circ_detail.php?ID=mmu-Ispd_0010	+	exon	ENSMUSG00000043153	0	0	0	0	0	0	0	2	0	0	2	1	0	0	0	0	0
12:37398690|37414989	mmu-Agmo_0001	http://159.226.67.237:8080/new/circ_detail.php?ID=mmu-Agmo_0001	+	exon	ENSMUSG00000050103	2	6	0	0	4	1	2	5	4	4	1	1	2	1	0	4	0
12:3835027|3873428	mmu-Dnmt3a_0003	http://159.226.67.237:8080/new/circ_detail.php?ID=mmu-Dnmt3a_0003	+	exon	ENSMUSG00000020661	6	9	7	1	3	1	7	6	7	10	1	1	5	1	5	0	6
12:3865985|3873428	mmu-Dnmt3a_0008	http://159.226.67.237:8080/new/circ_detail.php?ID=mmu-Dnmt3a_0008	+	exon	ENSMUSG00000020661	0	1	1	6	2	1	0	0	3	2	0	1	2	1	2	3	0
12:40104927|40128035	mmu-Scin_0001	http://159.226.67.237:8080/new/circ_detail.php?ID=mmu-Scin_0001	-	exon	ENSMUSG00000002565	0	3	0	1	0	1	1	0	0	0	0	1	1	0	1	1	4
12:40124567|40128035	mmu-Scin_0002	http://159.226.67.237:8080/new/circ_detail.php?ID=mmu-Scin_0002	-	exon	ENSMUSG00000002565	0	3	0	0	0	1	1	1	0	1	1	1	2	0	0	1	0
12:40216190|40217482	mmu-Ifrd1_0002	http://159.226.67.237:8080/new/circ_detail.php?ID=mmu-Ifrd1_0002	-	exon	ENSMUSG00000001627	0	0	0	0	1	1	0	0	0	2	0	1	1	0	3	0	2
12:40621221|40649489	mmu-Dock4_0009	http://159.226.67.237:8080/new/circ_detail.php?ID=mmu-Dock4_0009	+	exon	ENSMUSG00000035954	0	0	0	2	3	1	5	2	0	0	0	1	2	0	0	2	1
12:40626337|40640445	mmu-Dock4_0025	http://159.226.67.237:8080/new/circ_detail.php?ID=mmu-Dock4_0025	+	exon	ENSMUSG00000035954	1	0	0	0	0	1	2	2	0	0	0	1	0	0	0	1	0
12:40626337|40649489	mmu-Dock4_0042	http://159.226.67.237:8080/new/circ_detail.php?ID=mmu-Dock4_0042	+	exon	ENSMUSG00000035954	0	0	0	1	0	1	0	1	0	0	2	1	0	2	1	0	0
12:40631522|40640445	mmu-Dock4_0043	http://159.226.67.237:8080/new/circ_detail.php?ID=mmu-Dock4_0043	+	exon	ENSMUSG00000035954	5	0	2	3	3	1	7	4	9	8	0	1	6	0	0	2	2
12:40631522|40649489	mmu-Dock4_0012	http://159.226.67.237:8080/new/circ_detail.php?ID=mmu-Dock4_0012	+	exon	ENSMUSG00000035954	1	1	1	2	0	1	6	1	1	1	0	1	4	0	0	4	4
12:40636083|40649489	mmu-Dock4_0011	http://159.226.67.237:8080/new/circ_detail.php?ID=mmu-Dock4_0011	+	exon	ENSMUSG00000035954	0	0	1	3	1	1	1	1	3	0	0	1	0	0	0	0	0
12:40668406|40676790	mmu-Dock4_0001	http://159.226.67.237:8080/new/circ_detail.php?ID=mmu-Dock4_0001	+	exon	ENSMUSG00000035954	0	2	2	10	2	1	7	2	4	7	5	1	5	1	6	7	5
12:4259212|4278219	mmu-Ncoa1_0033	http://159.226.67.237:8080/new/circ_detail.php?ID=mmu-Ncoa1_0033	-	exon	ENSMUSG00000020647	0	0	0	2	1	1	0	0	1	1	1	1	0	0	0	0	2
12:44282578|44299291	mmu-Pnpla8_0014	http://159.226.67.237:8080/new/circ_detail.php?ID=mmu-Pnpla8_0014	+	exon	ENSMUSG00000036257	2	5	1	5	5	1	5	8	2	3	1	1	6	0	1	5	6
12:44282578|44308114	mmu-Pnpla8_0004	http://159.226.67.237:8080/new/circ_detail.php?ID=mmu-Pnpla8_0004	+	exon	ENSMUSG00000036257	0	0	0	2	0	1	3	2	1	0	0	1	4	0	0	2	5
12:44282775|44299291	mmu-Pnpla8_0017	http://159.226.67.237:8080/new/circ_detail.php?ID=mmu-Pnpla8_0017	+	exon	ENSMUSG00000036257	0	0	0	0	0	0	5	0	0	0	1	1	2	0	0	3	0
12:44295898|44299291	mmu-Pnpla8_0009	http://159.226.67.237:8080/new/circ_detail.php?ID=mmu-Pnpla8_0009	+	exon	ENSMUSG00000036257	2	4	6	3	2	1	4	3	2	5	2	1	0	0	3	1	4
12:44295898|44308114	mmu-Pnpla8_0013	http://159.226.67.237:8080/new/circ_detail.php?ID=mmu-Pnpla8_0013	+	exon	ENSMUSG00000036257	0	0	1	2	3	1	0	1	2	0	0	1	0	1	0	0	0
12:4630637|4633562	mmu-Itsn2_0012	http://159.226.67.237:8080/new/circ_detail.php?ID=mmu-Itsn2_0012	+	exon	ENSMUSG00000020640	0	0	0	0	2	1	2	1	0	1	3	1	0	0	1	0	0
12:4649983|4673607	mmu-Itsn2_0002	http://159.226.67.237:8080/new/circ_detail.php?ID=mmu-Itsn2_0002	+	exon	ENSMUSG00000020640	0	0	4	4	2	1	3	0	1	1	0	1	0	0	4	2	2
12:4658015|4666326	mmu-Itsn2_0028	http://159.226.67.237:8080/new/circ_detail.php?ID=mmu-Itsn2_0028	+	exon	ENSMUSG00000020640	0	0	2	0	1	1	2	1	2	1	0	1	1	0	0	3	1
12:4762327|4764147	mmu-Fam228b_0001	http://159.226.67.237:8080/new/circ_detail.php?ID=mmu-Fam228b_0001	-	exon	ENSMUSG00000050545	5	4	12	10	12	1	9	3	10	10	8	1	3	1	3	5	17
12:4937387|4945022	mmu-Atad2b_0002	http://159.226.67.237:8080/new/circ_detail.php?ID=mmu-Atad2b_0002	+	exon	ENSMUSG00000052812	0	0	3	0	0	1	0	3	1	1	2	1	1	0	0	1	0
12:4937387|4954657	mmu-Atad2b_0056	http://159.226.67.237:8080/new/circ_detail.php?ID=mmu-Atad2b_0056	+	exon	ENSMUSG00000052812	0	3	0	2	2	1	1	1	1	3	0	1	1	2	0	1	1
12:4937387|4978588	mmu-Atad2b_0043	http://159.226.67.237:8080/new/circ_detail.php?ID=mmu-Atad2b_0043	+	intron	ENSMUSG00000052812	1	1	1	0	0	1	0	0	0	0	2	1	2	0	0	0	0
12:4944906|4954657	mmu-Atad2b_0001	http://159.226.67.237:8080/new/circ_detail.php?ID=mmu-Atad2b_0001	+	exon	ENSMUSG00000052812	0	0	0	0	2	1	0	2	0	0	0	1	0	0	0	0	0
12:4961218|4978588	mmu-Atad2b_0041	http://159.226.67.237:8080/new/circ_detail.php?ID=mmu-Atad2b_0041	+	intron	ENSMUSG00000052812	1	1	2	3	2	1	1	0	1	1	3	1	5	2	0	3	0
12:4961218|5006791	mmu-Atad2b_0027	http://159.226.67.237:8080/new/circ_detail.php?ID=mmu-Atad2b_0027	+	exon	ENSMUSG00000052812	2	5	9	1	6	1	5	6	4	4	1	1	5	1	2	3	11
12:4973968|4978588	mmu-Atad2b_0055	http://159.226.67.237:8080/new/circ_detail.php?ID=mmu-Atad2b_0055	+	intron	ENSMUSG00000052812	0	0	0	0	0	0	0	5	0	2	0	1	0	0	0	0	0
12:5017983|5032176	mmu-Atad2b_0075	http://159.226.67.237:8080/new/circ_detail.php?ID=mmu-Atad2b_0075	+	exon	ENSMUSG00000052812	0	0	0	0	1	1	0	0	0	2	2	1	0	0	0	0	2
12:50419853|50428234	mmu-Prkd1_0009	http://159.226.67.237:8080/new/circ_detail.php?ID=mmu-Prkd1_0009	-	exon	ENSMUSG00000002688	0	0	3	0	0	1	2	0	1	0	0	1	0	0	0	0	1
12:50425439|50428234	mmu-Prkd1_0006	http://159.226.67.237:8080/new/circ_detail.php?ID=mmu-Prkd1_0006	-	exon	ENSMUSG00000002688	0	0	0	4	1	1	4	5	0	0	0	1	3	0	2	3	0
12:50425439|50448459	mmu-Prkd1_0020	http://159.226.67.237:8080/new/circ_detail.php?ID=mmu-Prkd1_0020	-	intron	ENSMUSG00000002688	0	0	0	0	0	0	3	0	1	0	0	1	0	0	0	2	0
12:51389282|51393910	mmu-Scfd1_0002	http://159.226.67.237:8080/new/circ_detail.php?ID=mmu-Scfd1_0002	+	exon	ENSMUSG00000020952	1	2	3	0	2	1	3	3	1	1	3	1	2	0	1	2	4
12:51619814|51629507	mmu-Strn3_0003	http://159.226.67.237:8080/new/circ_detail.php?ID=mmu-Strn3_0003	-	exon	ENSMUSG00000020954	0	3	0	0	2	1	2	3	3	1	0	1	4	2	0	3	4
12:51619814|51661713	mmu-Strn3_0006	http://159.226.67.237:8080/new/circ_detail.php?ID=mmu-Strn3_0006	-	exon	ENSMUSG00000020954	0	0	1	1	3	1	4	2	0	0	5	1	1	3	2	5	0
12:51621780|51661713	mmu-Strn3_0005	http://159.226.67.237:8080/new/circ_detail.php?ID=mmu-Strn3_0005	-	exon	ENSMUSG00000020954	4	3	4	6	6	1	6	8	5	2	1	1	4	0	4	9	10
12:51627110|51661713	mmu-Strn3_0039	http://159.226.67.237:8080/new/circ_detail.php?ID=mmu-Strn3_0039	-	exon	ENSMUSG00000020954	1	0	2	0	0	1	5	3	0	0	1	1	0	2	0	0	0
12:51647994|51655483	mmu-Strn3_0038	http://159.226.67.237:8080/new/circ_detail.php?ID=mmu-Strn3_0038	-	exon	ENSMUSG00000020954	0	0	0	2	0	1	2	0	0	5	0	1	0	1	0	2	0
12:51647994|51661713	mmu-Strn3_0022	http://159.226.67.237:8080/new/circ_detail.php?ID=mmu-Strn3_0022	-	exon	ENSMUSG00000020954	47	60	64	70	59	1	152	60	120	131	53	1	41	45	43	83	108
12:51647994|51677423	mmu-Strn3_0042	http://159.226.67.237:8080/new/circ_detail.php?ID=mmu-Strn3_0042	-	intron	ENSMUSG00000020954	3	0	0	2	2	1	0	0	0	0	0	0	0	0	1	1	1
12:51648006|51661713	mmu-Strn3_0023	http://159.226.67.237:8080/new/circ_detail.php?ID=mmu-Strn3_0023	-	exon	ENSMUSG00000020954	0	2	1	1	2	1	2	1	2	0	1	1	0	1	1	0	1
12:51655402|51661713	mmu-Strn3_0001	http://159.226.67.237:8080/new/circ_detail.php?ID=mmu-Strn3_0001	-	exon	ENSMUSG00000020954	1	2	0	0	4	1	3	4	0	1	2	1	0	4	0	6	0
12:51716942|51723048	mmu-Ap4s1_0002	http://159.226.67.237:8080/new/circ_detail.php?ID=mmu-Ap4s1_0002	+	exon	ENSMUSG00000020955	5	3	0	9	2	1	6	6	1	0	0	1	4	0	3	4	3
12:51716942|51730965	mmu-Ap4s1_0003	http://159.226.67.237:8080/new/circ_detail.php?ID=mmu-Ap4s1_0003	+	intron	ENSMUSG00000020955	0	0	0	0	2	1	0	0	2	0	1	1	0	0	0	0	0
12:51759219|51761170	mmu-Hectd1_0014	http://159.226.67.237:8080/new/circ_detail.php?ID=mmu-Hectd1_0014	-	exon	ENSMUSG00000035247	2	6	6	8	3	1	14	14	9	10	6	1	13	2	2	13	13
12:51772274|51772705	mmu-Hectd1_0001	http://159.226.67.237:8080/new/circ_detail.php?ID=mmu-Hectd1_0001	-	exon	ENSMUSG00000035247	2	2	8	12	6	1	14	3	5	6	2	1	3	2	1	7	11
12:52516079|52519967	mmu-Arhgap5_0003	http://159.226.67.237:8080/new/circ_detail.php?ID=mmu-Arhgap5_0003	+	Non-Repeat	ENSMUSG00000035133	7	9	9	17	15	1	21	42	32	31	18	1	16	11	21	24	18
12:52516079|52542636	mmu-Arhgap5_0004	http://159.226.67.237:8080/new/circ_detail.php?ID=mmu-Arhgap5_0004	+	exon	ENSMUSG00000035133	10	21	11	10	0	1	17	20	27	16	7	1	19	5	6	14	27
12:52542489|52562427	mmu-Arhgap5_0007	http://159.226.67.237:8080/new/circ_detail.php?ID=mmu-Arhgap5_0007	+	exon	ENSMUSG00000035133	0	0	0	0	0	0	0	0	3	1	0	1	2	0	0	0	1
12:52557489|52562427	mmu-Arhgap5_0001	http://159.226.67.237:8080/new/circ_detail.php?ID=mmu-Arhgap5_0001	+	exon	ENSMUSG00000035133	0	4	3	1	1	1	1	1	0	3	0	1	3	0	3	0	0
12:52880639|52888063	mmu-Akap6_0009	http://159.226.67.237:8080/new/circ_detail.php?ID=mmu-Akap6_0009	+	exon	ENSMUSG00000061603	0	1	0	0	4	1	4	0	1	0	1	1	2	0	0	0	0
12:52880639|52938506	mmu-Akap6_0006	http://159.226.67.237:8080/new/circ_detail.php?ID=mmu-Akap6_0006	+	exon	ENSMUSG00000061603	0	1	0	0	0	1	0	0	1	0	0	1	0	0	0	2	2
12:52937135|52938506	mmu-Akap6_0001	http://159.226.67.237:8080/new/circ_detail.php?ID=mmu-Akap6_0001	+	exon	ENSMUSG00000061603	1	3	0	0	0	1	3	3	0	2	0	1	3	0	1	0	2
12:53010474|53025841	mmu-Akap6_0002	http://159.226.67.237:8080/new/circ_detail.php?ID=mmu-Akap6_0002	+	exon	ENSMUSG00000061603	1	0	2	0	3	1	3	1	0	1	0	1	3	3	1	1	1
12:53010474|53072511	mmu-Akap6_0025	http://159.226.67.237:8080/new/circ_detail.php?ID=mmu-Akap6_0025	+	exon	ENSMUSG00000061603	1	2	0	0	2	1	5	0	1	1	0	1	3	0	0	1	6
12:53069107|53072511	mmu-Akap6_0004	http://159.226.67.237:8080/new/circ_detail.php?ID=mmu-Akap6_0004	+	exon	ENSMUSG00000061603	1	0	2	4	1	1	4	2	4	1	0	1	2	2	3	2	1
12:53139381|53142768	mmu-Akap6_0008	http://159.226.67.237:8080/new/circ_detail.php?ID=mmu-Akap6_0008	+	exon	ENSMUSG00000061603	3	3	5	3	3	1	9	7	5	17	6	1	10	6	1	11	12
12:54929527|54935581	mmu-Baz1a_0013	http://159.226.67.237:8080/new/circ_detail.php?ID=mmu-Baz1a_0013	-	exon	ENSMUSG00000035021	0	2	0	0	0	1	0	0	0	0	0	0	1	0	0	4	1
12:55057242|55063109	mmu-2700097O09Rik_0003	http://159.226.67.237:8080/new/circ_detail.php?ID=mmu-2700097O09Rik_0003	-	exon	ENSMUSG00000062198	0	1	0	4	0	1	3	2	0	1	0	1	1	1	1	6	0
12:55407469|55412365	mmu-Psma6_0003	http://159.226.67.237:8080/new/circ_detail.php?ID=mmu-Psma6_0003	+	exon	ENSMUSG00000021024	0	0	2	0	0	1	2	0	2	2	0	1	0	0	0	0	2
12:55407469|55414498	mmu-Psma6_0001	http://159.226.67.237:8080/new/circ_detail.php?ID=mmu-Psma6_0001	+	exon	ENSMUSG00000021024	3	2	0	2	2	1	5	2	0	2	2	1	2	0	2	4	3
12:55612073|55642483	mmu-Ralgapa1_0062	http://159.226.67.237:8080/new/circ_detail.php?ID=mmu-Ralgapa1_0062	-	exon	ENSMUSG00000021027	0	0	0	0	0	0	1	0	0	2	0	1	1	0	0	0	3
12:55659048|55677265	mmu-Ralgapa1_0001	http://159.226.67.237:8080/new/circ_detail.php?ID=mmu-Ralgapa1_0001	-	exon	ENSMUSG00000021027	0	0	0	0	0	0	0	2	2	0	0	1	0	0	0	0	0
12:55673453|55677265	mmu-Ralgapa1_0003	http://159.226.67.237:8080/new/circ_detail.php?ID=mmu-Ralgapa1_0003	-	exon	ENSMUSG00000021027	0	0	0	1	0	1	2	0	2	0	3	1	0	0	0	3	0
12:55673453|55709707	mmu-Ralgapa1_0016	http://159.226.67.237:8080/new/circ_detail.php?ID=mmu-Ralgapa1_0016	-	exon	ENSMUSG00000021027	0	0	0	0	0	0	0	3	0	2	0	1	0	0	0	0	1
12:55697839|55709707	mmu-Ralgapa1_0059	http://159.226.67.237:8080/new/circ_detail.php?ID=mmu-Ralgapa1_0059	-	exon	ENSMUSG00000021027	2	0	0	0	1	1	0	3	0	0	0	1	1	0	0	1	1
12:55708994|55709707	mmu-Ralgapa1_0041	http://159.226.67.237:8080/new/circ_detail.php?ID=mmu-Ralgapa1_0041	-	exon	ENSMUSG00000021027	0	0	3	0	2	1	0	0	1	7	0	1	1	0	2	3	0
12:55719584|55722941	mmu-Ralgapa1_0052	http://159.226.67.237:8080/new/circ_detail.php?ID=mmu-Ralgapa1_0052	-	exon	ENSMUSG00000021027	0	0	1	1	0	1	1	0	2	1	0	1	0	0	1	1	3
12:55738211|55739569	mmu-Ralgapa1_0020	http://159.226.67.237:8080/new/circ_detail.php?ID=mmu-Ralgapa1_0020	-	exon	ENSMUSG00000021027	3	2	4	0	2	1	6	2	0	4	0	1	4	0	0	1	6
12:55757926|55762737	mmu-Ralgapa1_0011	http://159.226.67.237:8080/new/circ_detail.php?ID=mmu-Ralgapa1_0011	-	exon	ENSMUSG00000021027	1	0	1	1	3	1	0	2	2	1	0	1	0	1	0	2	1
12:55770619|55795776	mmu-Ralgapa1_0004	http://159.226.67.237:8080/new/circ_detail.php?ID=mmu-Ralgapa1_0004	-	exon	ENSMUSG00000021027	0	1	0	0	1	1	0	0	1	2	0	1	0	1	0	0	2
12:55776019|55795776	mmu-Ralgapa1_0019	http://159.226.67.237:8080/new/circ_detail.php?ID=mmu-Ralgapa1_0019	-	exon	ENSMUSG00000021027	1	0	2	1	1	1	3	4	2	7	0	1	0	3	1	4	0
12:55786170|55795776	mmu-Ralgapa1_0008	http://159.226.67.237:8080/new/circ_detail.php?ID=mmu-Ralgapa1_0008	-	exon	ENSMUSG00000021027	0	3	5	2	4	1	4	0	1	1	2	1	1	0	0	2	0
12:55860091|55866077	mmu-Brms1l_0003	http://159.226.67.237:8080/new/circ_detail.php?ID=mmu-Brms1l_0003	+	exon	ENSMUSG00000012076	0	0	0	0	0	0	0	1	0	2	0	1	0	0	0	2	0
12:57303345|57307464	mmu-Mipol1_0016	http://159.226.67.237:8080/new/circ_detail.php?ID=mmu-Mipol1_0016	+	exon	ENSMUSG00000047022	0	0	0	4	1	1	5	5	2	3	3	1	1	1	0	1	2
12:57303345|57332459	mmu-Mipol1_0017	http://159.226.67.237:8080/new/circ_detail.php?ID=mmu-Mipol1_0017	+	exon	ENSMUSG00000047022	0	1	0	1	1	1	1	5	2	2	0	1	0	4	1	0	0
12:57325524|57332459	mmu-Mipol1_0001	http://159.226.67.237:8080/new/circ_detail.php?ID=mmu-Mipol1_0001	+	exon	ENSMUSG00000047022	1	2	1	8	4	1	6	6	8	2	0	1	1	4	1	0	5
12:57325524|57364234	mmu-Mipol1_0002	http://159.226.67.237:8080/new/circ_detail.php?ID=mmu-Mipol1_0002	+	exon	ENSMUSG00000047022	2	3	4	0	1	1	4	3	5	3	2	1	2	2	4	3	4
12:59016866|59018125	mmu-Gemin2_0005	http://159.226.67.237:8080/new/circ_detail.php?ID=mmu-Gemin2_0005	+	exon	ENSMUSG00000060121	1	0	0	0	0	1	2	2	2	1	1	1	0	0	0	1	5
12:59050268|59051708	mmu-Trappc6b_0001	http://159.226.67.237:8080/new/circ_detail.php?ID=mmu-Trappc6b_0001	-	exon	ENSMUSG00000020993	2	3	0	5	3	1	8	2	1	1	2	1	3	3	0	3	2
12:59136064|59160266	mmu-Ctage5_0022	http://159.226.67.237:8080/new/circ_detail.php?ID=mmu-Ctage5_0022	+	exon	ENSMUSG00000021000	0	2	0	0	0	1	1	0	1	2	0	1	0	0	0	0	0
12:59136064|59163019	mmu-Ctage5_0010	http://159.226.67.237:8080/new/circ_detail.php?ID=mmu-Ctage5_0010	+	exon	ENSMUSG00000021000	1	0	0	1	0	1	0	2	0	1	0	1	1	0	0	2	2
12:59136064|59172592	mmu-Ctage5_0026	http://159.226.67.237:8080/new/circ_detail.php?ID=mmu-Ctage5_0026	+	exon	ENSMUSG00000021000	4	4	2	1	1	1	0	1	0	0	0	1	0	0	0	1	2
12:59144699|59149568	mmu-Ctage5_0001	http://159.226.67.237:8080/new/circ_detail.php?ID=mmu-Ctage5_0001	+	exon	ENSMUSG00000021000	0	0	0	0	0	0	0	2	2	0	1	1	0	0	3	2	3
12:59172525|59185787	mmu-Ctage5_0018	http://159.226.67.237:8080/new/circ_detail.php?ID=mmu-Ctage5_0018	+	exon	ENSMUSG00000021000	2	2	0	2	0	1	0	3	1	2	0	1	1	0	0	0	0
12:64976695|64997045	mmu-Fam179b_0003	http://159.226.67.237:8080/new/circ_detail.php?ID=mmu-Fam179b_0003	+	exon	ENSMUSG00000035614	2	0	0	2	0	1	0	0	1	0	0	1	0	1	0	3	2
12:64992545|65002761	mmu-Fam179b_0022	http://159.226.67.237:8080/new/circ_detail.php?ID=mmu-Fam179b_0022	+	exon	ENSMUSG00000035614	0	0	0	0	0	0	2	2	1	0	0	1	0	0	0	0	0
12:65016481|65020400	mmu-Fam179b_0015	http://159.226.67.237:8080/new/circ_detail.php?ID=mmu-Fam179b_0015	+	exon	ENSMUSG00000035614	1	0	0	0	1	1	0	1	1	1	0	1	2	1	2	0	0
12:65065737|65070052	mmu-Fkbp3_0001	http://159.226.67.237:8080/new/circ_detail.php?ID=mmu-Fkbp3_0001	-	exon	ENSMUSG00000020949	1	1	0	1	2	1	0	0	3	1	1	1	1	0	0	2	2
12:69302324|69303962	mmu-Klhdc2_0002	http://159.226.67.237:8080/new/circ_detail.php?ID=mmu-Klhdc2_0002	+	exon	ENSMUSG00000020978	6	4	6	1	4	1	2	10	6	8	3	1	2	2	3	2	10
12:69304544|69309045	mmu-Klhdc2_0004	http://159.226.67.237:8080/new/circ_detail.php?ID=mmu-Klhdc2_0004	+	exon	ENSMUSG00000020978	0	0	0	0	0	0	1	2	0	0	0	1	1	0	5	0	0
12:69320373|69322350	mmu-Nemf_0023	http://159.226.67.237:8080/new/circ_detail.php?ID=mmu-Nemf_0023	-	exon	ENSMUSG00000020982	0	2	0	0	2	1	3	2	3	2	0	1	0	1	0	0	1
12:69603476|69607412	mmu-Sos2_0032	http://159.226.67.237:8080/new/circ_detail.php?ID=mmu-Sos2_0032	-	exon	ENSMUSG00000034801	1	0	2	2	4	1	2	3	5	1	3	1	0	0	0	3	1
12:69603476|69610826	mmu-Sos2_0031	http://159.226.67.237:8080/new/circ_detail.php?ID=mmu-Sos2_0031	-	exon	ENSMUSG00000034801	1	9	4	6	3	1	10	5	8	5	3	1	5	3	4	5	8
12:69607190|69610826	mmu-Sos2_0037	http://159.226.67.237:8080/new/circ_detail.php?ID=mmu-Sos2_0037	-	exon	ENSMUSG00000034801	0	0	0	0	2	1	0	0	2	0	0	1	0	0	0	1	0
12:69632060|69658078	mmu-Sos2_0004	http://159.226.67.237:8080/new/circ_detail.php?ID=mmu-Sos2_0004	-	exon	ENSMUSG00000034801	0	1	0	4	7	1	5	6	0	2	0	1	0	5	9	5	2
12:69640054|69658078	mmu-Sos2_0001	http://159.226.67.237:8080/new/circ_detail.php?ID=mmu-Sos2_0001	-	exon	ENSMUSG00000034801	1	0	2	0	0	1	0	0	3	0	0	1	6	0	0	0	0
12:69823422|69825783	mmu-Map4k5_0028	http://159.226.67.237:8080/new/circ_detail.php?ID=mmu-Map4k5_0028	-	exon	ENSMUSG00000034761	0	0	0	0	0	0	0	2	5	0	0	1	0	3	0	0	0
12:70020834|70025481	mmu-Nin_0010	http://159.226.67.237:8080/new/circ_detail.php?ID=mmu-Nin_0010	-	exon	ENSMUSG00000021068	0	0	0	2	0	1	3	1	2	0	0	1	0	0	1	0	0
12:71019374|71023590	mmu-Arid4a_0006	http://159.226.67.237:8080/new/circ_detail.php?ID=mmu-Arid4a_0006	+	exon	ENSMUSG00000048118	0	0	0	0	0	0	1	0	4	0	0	1	0	0	0	3	0
12:71060062|71063324	mmu-Arid4a_0014	http://159.226.67.237:8080/new/circ_detail.php?ID=mmu-Arid4a_0014	+	exon	ENSMUSG00000048118	0	0	0	0	0	0	0	0	0	2	0	1	0	0	2	0	0
12:71074936|71076069	mmu-Arid4a_0013	http://159.226.67.237:8080/new/circ_detail.php?ID=mmu-Arid4a_0013	+	exon	ENSMUSG00000048118	1	0	0	0	1	1	0	0	3	0	1	1	0	0	3	2	1
12:71184423|71194466	mmu-2700049A03Rik_0008	http://159.226.67.237:8080/new/circ_detail.php?ID=mmu-2700049A03Rik_0008	+	exon	ENSMUSG00000034601	1	0	0	0	0	1	0	0	0	0	0	0	0	0	3	1	2
12:71895727|71915788	mmu-Daam1_0001	http://159.226.67.237:8080/new/circ_detail.php?ID=mmu-Daam1_0001	+	exon	ENSMUSG00000034574	0	5	0	2	2	1	1	1	2	0	0	1	3	1	0	1	1
12:72783683|72793849	mmu-Ppm1a_0003	http://159.226.67.237:8080/new/circ_detail.php?ID=mmu-Ppm1a_0003	+	exon	ENSMUSG00000021096	0	1	0	0	0	1	5	0	0	0	0	1	0	0	0	2	0
12:73168000|73188265	mmu-Mnat1_0002	http://159.226.67.237:8080/new/circ_detail.php?ID=mmu-Mnat1_0002	+	exon	ENSMUSG00000021103	0	0	1	0	1	1	1	4	4	1	1	1	4	1	1	0	0
12:73168000|73219142	mmu-Mnat1_0003	http://159.226.67.237:8080/new/circ_detail.php?ID=mmu-Mnat1_0003	+	exon	ENSMUSG00000021103	1	3	0	0	1	1	1	1	4	2	0	1	1	0	0	2	1
12:73179205|73188265	mmu-Mnat1_0005	http://159.226.67.237:8080/new/circ_detail.php?ID=mmu-Mnat1_0005	+	exon	ENSMUSG00000021103	1	0	0	0	0	1	0	2	1	1	0	1	2	0	0	0	0
12:73179205|73219142	mmu-Mnat1_0001	http://159.226.67.237:8080/new/circ_detail.php?ID=mmu-Mnat1_0001	+	exon	ENSMUSG00000021103	2	1	2	5	1	1	7	0	0	1	3	1	0	1	0	2	1
12:73691548|73702912	mmu-Prkch_0001	http://159.226.67.237:8080/new/circ_detail.php?ID=mmu-Prkch_0001	+	exon	ENSMUSG00000021108	0	1	0	2	1	1	3	1	5	1	3	1	4	1	0	2	1
12:73691548|73721890	mmu-Prkch_0002	http://159.226.67.237:8080/new/circ_detail.php?ID=mmu-Prkch_0002	+	exon	ENSMUSG00000021108	0	0	0	0	0	0	0	0	0	0	2	1	4	0	0	0	3
12:73926557|73932476	mmu-Hif1a_0001	http://159.226.67.237:8080/new/circ_detail.php?ID=mmu-Hif1a_0001	+	exon	ENSMUSG00000021109	0	3	1	0	0	1	2	1	1	0	1	1	0	0	1	0	3
12:75485132|75515798	mmu-Ppp2r5e_0001	http://159.226.67.237:8080/new/circ_detail.php?ID=mmu-Ppp2r5e_0001	-	exon	ENSMUSG00000021051	1	0	0	0	0	1	3	1	1	1	0	1	0	0	5	1	0
12:75771805|75784229	mmu-intergenic_000395	http://159.226.67.237:8080/new/circ_detail.php?ID=mmu-intergenic_000395	-	intergenic		0	1	1	1	2	1	1	2	3	0	0	1	0	0	0	0	0
12:76031276|76039085	mmu-Syne2_0007	http://159.226.67.237:8080/new/circ_detail.php?ID=mmu-Syne2_0007	+	exon	ENSMUSG00000063450	0	5	5	5	1	1	3	0	2	1	6	1	2	0	0	4	8
12:76072128|76075908	mmu-Syne2_0009	http://159.226.67.237:8080/new/circ_detail.php?ID=mmu-Syne2_0009	+	exon	ENSMUSG00000063450	0	0	1	4	0	1	2	0	0	0	0	1	0	1	0	0	2
12:76300388|76301398	mmu-Mthfd1_0005	http://159.226.67.237:8080/new/circ_detail.php?ID=mmu-Mthfd1_0005	+	exon	ENSMUSG00000021048	0	0	1	0	0	1	2	0	0	0	0	1	0	0	3	0	0
12:76349318|76356068	mmu-Zbtb25_0001	http://159.226.67.237:8080/new/circ_detail.php?ID=mmu-Zbtb25_0001	-	exon	ENSMUSG00000056459	0	0	2	1	1	1	4	2	1	0	1	1	7	0	0	0	2
12:77277361|77279032	mmu-Fut8_0022	http://159.226.67.237:8080/new/circ_detail.php?ID=mmu-Fut8_0022	+	exon	ENSMUSG00000021065	0	0	6	0	0	1	0	2	0	1	2	1	2	0	0	2	1
12:77277361|77365359	mmu-Fut8_0009	http://159.226.67.237:8080/new/circ_detail.php?ID=mmu-Fut8_0009	+	exon	ENSMUSG00000021065	0	0	0	0	0	0	2	2	0	0	0	1	0	0	0	0	0
12:77323845|77332329	mmu-Fut8_0013	http://159.226.67.237:8080/new/circ_detail.php?ID=mmu-Fut8_0013	+	exon	ENSMUSG00000021065	0	0	0	0	2	1	0	1	4	1	1	1	2	2	0	3	0
12:78343352|78454851	mmu-Gphn_0028	http://159.226.67.237:8080/new/circ_detail.php?ID=mmu-Gphn_0028	+	exon	ENSMUSG00000047454	2	0	0	0	0	1	0	0	0	2	0	1	0	0	0	0	0
12:78343352|78504751	mmu-Gphn_0068	http://159.226.67.237:8080/new/circ_detail.php?ID=mmu-Gphn_0068	+	exon	ENSMUSG00000047454	0	0	0	0	0	0	1	1	1	3	0	1	2	0	0	0	1
12:78504617|78590671	mmu-Gphn_0004	http://159.226.67.237:8080/new/circ_detail.php?ID=mmu-Gphn_0004	+	exon	ENSMUSG00000047454	1	0	0	4	4	1	2	2	5	3	1	1	2	1	1	3	0
12:79263773|79264433	mmu-Zfyve26_0002	http://159.226.67.237:8080/new/circ_detail.php?ID=mmu-Zfyve26_0002	-	exon	ENSMUSG00000066440	0	0	0	0	1	1	1	0	0	1	1	1	1	0	4	2	2
12:80178302|80181508	mmu-Actn1_0029	http://159.226.67.237:8080/new/circ_detail.php?ID=mmu-Actn1_0029	-	exon	ENSMUSG00000015143	0	0	0	0	2	1	0	0	2	0	0	1	0	0	0	2	0
12:80348320|80376731	mmu-Dcaf5_0003	http://159.226.67.237:8080/new/circ_detail.php?ID=mmu-Dcaf5_0003	-	exon	ENSMUSG00000049106	0	0	0	0	1	1	2	0	0	3	0	1	0	0	0	0	0
12:80348320|80404698	mmu-Dcaf5_0004	http://159.226.67.237:8080/new/circ_detail.php?ID=mmu-Dcaf5_0004	-	exon	ENSMUSG00000049106	0	0	2	0	0	1	0	0	1	1	0	1	0	0	2	0	0
12:80364004|80376731	mmu-Dcaf5_0006	http://159.226.67.237:8080/new/circ_detail.php?ID=mmu-Dcaf5_0006	-	exon	ENSMUSG00000049106	1	2	0	2	0	1	0	0	1	2	2	1	1	1	0	0	0
12:80364004|80404698	mmu-Dcaf5_0001	http://159.226.67.237:8080/new/circ_detail.php?ID=mmu-Dcaf5_0001	-	exon	ENSMUSG00000049106	3	1	0	0	1	1	4	0	0	0	0	1	0	1	1	0	3
12:80376518|80404698	mmu-Dcaf5_0005	http://159.226.67.237:8080/new/circ_detail.php?ID=mmu-Dcaf5_0005	-	exon	ENSMUSG00000049106	0	0	0	0	2	1	0	0	3	0	0	1	0	0	0	2	0
12:80397653|80404698	mmu-Dcaf5_0002	http://159.226.67.237:8080/new/circ_detail.php?ID=mmu-Dcaf5_0002	-	exon	ENSMUSG00000049106	1	2	1	5	2	1	11	4	2	2	4	1	4	0	0	4	4
12:80828026|80828243	mmu-4933426M11Rik_0003	http://159.226.67.237:8080/new/circ_detail.php?ID=mmu-4933426M11Rik_0003	+	exon	ENSMUSG00000021133	0	0	0	1	0	1	0	0	0	3	1	1	2	0	1	0	0
12:80868427|80870210	mmu-4933426M11Rik_0001	http://159.226.67.237:8080/new/circ_detail.php?ID=mmu-4933426M11Rik_0001	+	exon	ENSMUSG00000021133	0	2	1	2	1	1	4	0	1	2	0	1	0	0	1	0	4
12:81946931|81956263	mmu-Pcnx_0025	http://159.226.67.237:8080/new/circ_detail.php?ID=mmu-Pcnx_0025	+	exon	ENSMUSG00000021140	1	0	0	5	8	1	12	6	3	3	0	1	2	0	4	5	6
12:82234463|82240860	mmu-Sipa1l1_0030	http://159.226.67.237:8080/new/circ_detail.php?ID=mmu-Sipa1l1_0030	+	intron	ENSMUSG00000042700	0	0	0	0	1	1	2	0	1	2	0	1	0	0	0	4	0
12:82311349|82387712	mmu-Sipa1l1_0045	http://159.226.67.237:8080/new/circ_detail.php?ID=mmu-Sipa1l1_0045	+	exon	ENSMUSG00000042700	2	0	0	2	0	1	0	1	0	0	0	1	0	0	0	0	0
12:82340662|82342499	mmu-Sipa1l1_0002	http://159.226.67.237:8080/new/circ_detail.php?ID=mmu-Sipa1l1_0002	+	exon	ENSMUSG00000042700	0	0	2	2	1	1	7	6	9	4	0	1	2	0	2	5	4
12:82357233|82372542	mmu-Sipa1l1_0001	http://159.226.67.237:8080/new/circ_detail.php?ID=mmu-Sipa1l1_0001	+	exon	ENSMUSG00000042700	0	2	3	0	1	1	2	5	4	4	6	1	0	0	1	1	3
12:8238443|8268598	mmu-1110057K04Rik_0005	http://159.226.67.237:8080/new/circ_detail.php?ID=mmu-1110057K04Rik_0005	+	exon	ENSMUSG00000037669	0	0	0	1	0	1	3	2	0	0	0	1	0	0	0	0	0
12:8238443|8275890	mmu-1110057K04Rik_0003	http://159.226.67.237:8080/new/circ_detail.php?ID=mmu-1110057K04Rik_0003	+	exon	ENSMUSG00000037669	0	0	0	1	0	1	0	0	0	1	1	1	0	0	2	4	0
12:8268364|8275890	mmu-1110057K04Rik_0002	http://159.226.67.237:8080/new/circ_detail.php?ID=mmu-1110057K04Rik_0002	+	exon	ENSMUSG00000037669	0	4	0	3	1	1	0	0	1	0	0	1	0	0	0	1	0
12:83574632|83575136	mmu-Zfyve1_0002	http://159.226.67.237:8080/new/circ_detail.php?ID=mmu-Zfyve1_0002	-	exon	ENSMUSG00000042628	0	0	2	5	3	1	3	1	2	0	2	1	0	2	0	1	2
12:83786555|83786877	mmu-Papln_0001	http://159.226.67.237:8080/new/circ_detail.php?ID=mmu-Papln_0001	+	exon	ENSMUSG00000021223	0	0	0	2	1	1	0	1	0	1	0	1	1	1	0	3	3
12:84124475|84136637	mmu-Dnal1_0003	http://159.226.67.237:8080/new/circ_detail.php?ID=mmu-Dnal1_0003	+	exon	ENSMUSG00000042523	0	0	1	1	2	1	1	0	1	0	2	1	1	1	1	0	0
12:84171460|84174423	mmu-Elmsan1_0002	http://159.226.67.237:8080/new/circ_detail.php?ID=mmu-Elmsan1_0002	-	exon	ENSMUSG00000042507	0	1	2	0	0	1	0	2	0	1	2	1	0	0	3	2	2
12:84292284|84298202	mmu-Ptgr2_0005	http://159.226.67.237:8080/new/circ_detail.php?ID=mmu-Ptgr2_0005	+	exon	ENSMUSG00000072946	0	11	3	23	14	1	0	7	1	16	7	1	7	0	1	14	12
12:84298011|84308432	mmu-Ptgr2_0001	http://159.226.67.237:8080/new/circ_detail.php?ID=mmu-Ptgr2_0001	+	exon	ENSMUSG00000072946	1	0	2	0	1	1	0	1	1	1	0	1	2	0	3	5	0
12:84305926|84308432	mmu-Ptgr2_0003	http://159.226.67.237:8080/new/circ_detail.php?ID=mmu-Ptgr2_0003	+	exon	ENSMUSG00000072946	0	0	1	0	2	1	0	1	0	0	3	1	0	0	0	0	0
12:84321812|84323019	mmu-Zfp410_0004	http://159.226.67.237:8080/new/circ_detail.php?ID=mmu-Zfp410_0004	+	exon	ENSMUSG00000042472	0	0	3	1	0	1	0	3	2	1	0	1	0	0	0	0	0
12:84934152|84951381	mmu-Arel1_0008	http://159.226.67.237:8080/new/circ_detail.php?ID=mmu-Arel1_0008	-	exon	ENSMUSG00000042350	0	0	2	1	2	1	1	0	0	0	0	1	3	0	3	2	1
12:85012889|85015593	mmu-Ylpm1_0018	http://159.226.67.237:8080/new/circ_detail.php?ID=mmu-Ylpm1_0018	+	exon	ENSMUSG00000021244	0	0	0	0	0	0	0	2	2	0	0	1	1	0	0	0	0
12:85028770|85030887	mmu-Ylpm1_0003	http://159.226.67.237:8080/new/circ_detail.php?ID=mmu-Ylpm1_0003	+	exon	ENSMUSG00000021244	0	1	2	0	2	1	2	0	0	0	2	1	2	0	0	1	0
12:85028770|85034034	mmu-Ylpm1_0001	http://159.226.67.237:8080/new/circ_detail.php?ID=mmu-Ylpm1_0001	+	exon	ENSMUSG00000021244	6	9	10	8	6	1	5	0	9	9	3	1	9	3	7	8	10
12:85028770|85044524	mmu-Ylpm1_0016	http://159.226.67.237:8080/new/circ_detail.php?ID=mmu-Ylpm1_0016	+	exon	ENSMUSG00000021244	0	2	2	0	1	1	1	0	3	0	0	1	2	0	0	0	1
12:85040573|85043060	mmu-Ylpm1_0023	http://159.226.67.237:8080/new/circ_detail.php?ID=mmu-Ylpm1_0023	+	exon	ENSMUSG00000021244	0	0	0	0	0	0	4	2	0	0	0	1	0	0	0	0	0
12:85040573|85044524	mmu-Ylpm1_0015	http://159.226.67.237:8080/new/circ_detail.php?ID=mmu-Ylpm1_0015	+	exon	ENSMUSG00000021244	0	2	0	0	0	1	8	1	0	1	3	1	0	0	1	4	0
12:85049692|85050372	mmu-Ylpm1_0014	http://159.226.67.237:8080/new/circ_detail.php?ID=mmu-Ylpm1_0014	+	exon	ENSMUSG00000021244	0	0	0	3	0	1	6	3	5	2	1	1	0	1	0	3	3
12:85115273|85123871	mmu-Dlst_0002	http://159.226.67.237:8080/new/circ_detail.php?ID=mmu-Dlst_0002	+	exon	ENSMUSG00000004789	0	0	0	0	0	0	2	3	0	0	0	1	0	0	0	0	0
12:85121987|85123871	mmu-Dlst_0001	http://159.226.67.237:8080/new/circ_detail.php?ID=mmu-Dlst_0001	+	exon	ENSMUSG00000004789	6	3	0	4	3	1	2	7	6	3	1	1	5	1	2	9	5
12:85240798|85250373	mmu-Mlh3_0004	http://159.226.67.237:8080/new/circ_detail.php?ID=mmu-Mlh3_0004	-	exon	ENSMUSG00000021245	0	4	1	4	0	1	2	0	0	3	0	1	1	2	0	2	1
12:85312946|85314602	mmu-Nek9_0009	http://159.226.67.237:8080/new/circ_detail.php?ID=mmu-Nek9_0009	-	exon	ENSMUSG00000034290	2	3	2	1	4	1	7	0	3	4	1	1	0	1	1	3	3
12:85857380|85879475	mmu-Ttll5_0020	http://159.226.67.237:8080/new/circ_detail.php?ID=mmu-Ttll5_0020	+	exon	ENSMUSG00000012609	0	1	1	1	2	1	2	0	1	1	0	1	0	0	0	1	0
12:85863564|85879475	mmu-Ttll5_0001	http://159.226.67.237:8080/new/circ_detail.php?ID=mmu-Ttll5_0001	+	exon	ENSMUSG00000012609	8	1	8	4	13	1	6	12	7	2	6	1	12	0	7	5	21
12:85863564|85899484	mmu-Ttll5_0021	http://159.226.67.237:8080/new/circ_detail.php?ID=mmu-Ttll5_0021	+	exon	ENSMUSG00000012609	0	0	0	0	0	0	0	0	0	0	2	1	0	1	0	2	0
12:85876491|85879475	mmu-Ttll5_0002	http://159.226.67.237:8080/new/circ_detail.php?ID=mmu-Ttll5_0002	+	exon	ENSMUSG00000012609	0	0	0	4	0	1	2	1	0	0	0	1	0	0	0	0	0
12:86256481|86269061	mmu-Gpatch2l_0014	http://159.226.67.237:8080/new/circ_detail.php?ID=mmu-Gpatch2l_0014	+	intron	ENSMUSG00000021254	2	2	0	2	2	1	2	0	1	1	2	1	3	2	1	3	3
12:86256868|86269061	mmu-Gpatch2l_0001	http://159.226.67.237:8080/new/circ_detail.php?ID=mmu-Gpatch2l_0001	+	exon	ENSMUSG00000021254	7	9	12	0	2	1	16	14	9	14	2	1	11	5	0	16	14
12:86260577|86269061	mmu-Gpatch2l_0003	http://159.226.67.237:8080/new/circ_detail.php?ID=mmu-Gpatch2l_0003	+	exon	ENSMUSG00000021254	3	6	6	11	2	1	14	2	3	18	6	1	10	5	9	20	6
12:8698091|8706041	mmu-Pum2_0001	http://159.226.67.237:8080/new/circ_detail.php?ID=mmu-Pum2_0001	+	exon	ENSMUSG00000020594	0	0	3	0	4	1	9	2	5	2	1	1	6	1	5	8	3
12:87174048|87181470	mmu-Tmed8_0001	http://159.226.67.237:8080/new/circ_detail.php?ID=mmu-Tmed8_0001	-	exon	ENSMUSG00000034111	0	0	0	0	2	1	2	0	0	0	0	1	0	0	1	0	0
12:87336032|87350385	mmu-Sptlc2_0005	http://159.226.67.237:8080/new/circ_detail.php?ID=mmu-Sptlc2_0005	-	exon	ENSMUSG00000021036	0	0	0	0	0	0	2	0	0	0	1	1	0	0	0	3	3
12:87355526|87356702	mmu-Sptlc2_0008	http://159.226.67.237:8080/new/circ_detail.php?ID=mmu-Sptlc2_0008	-	exon	ENSMUSG00000021036	0	1	0	0	1	1	0	1	1	2	1	1	2	0	0	0	0
12:88371695|88431179	mmu-Adck1_0005	http://159.226.67.237:8080/new/circ_detail.php?ID=mmu-Adck1_0005	+	exon	ENSMUSG00000021044	0	0	0	2	3	1	0	2	0	1	0	1	0	0	0	0	0
12:88431021|88446757	mmu-Adck1_0001	http://159.226.67.237:8080/new/circ_detail.php?ID=mmu-Adck1_0001	+	exon	ENSMUSG00000021044	2	0	0	0	1	1	2	0	0	0	0	1	1	0	0	0	1
12:89503018|89533010	mmu-Nrxn3_0007	http://159.226.67.237:8080/new/circ_detail.php?ID=mmu-Nrxn3_0007	+	exon	ENSMUSG00000066392	0	0	0	0	0	0	0	0	3	2	1	1	0	0	2	0	0
12:91364360|91370196	mmu-Cep128_0014	http://159.226.67.237:8080/new/circ_detail.php?ID=mmu-Cep128_0014	-	exon	ENSMUSG00000061533	0	2	0	1	0	1	2	0	0	0	0	1	1	0	0	1	1
12:9244009|9245338	mmu-intergenic_001206	http://159.226.67.237:8080/new/circ_detail.php?ID=mmu-intergenic_001206	+	intergenic		0	2	0	2	1	1	0	1	1	0	1	1	1	0	1	2	0
12:98227168|98234397	mmu-Galc_0009	http://159.226.67.237:8080/new/circ_detail.php?ID=mmu-Galc_0009	-	exon	ENSMUSG00000021003	0	0	0	2	0	1	2	1	0	0	0	1	0	1	1	1	0
12:98648349|98664305	mmu-Spata7_0001	http://159.226.67.237:8080/new/circ_detail.php?ID=mmu-Spata7_0001	+	exon	ENSMUSG00000021007	0	0	0	0	2	1	0	0	1	2	0	1	0	0	0	0	0
12:98658213|98664305	mmu-Spata7_0007	http://159.226.67.237:8080/new/circ_detail.php?ID=mmu-Spata7_0007	+	exon	ENSMUSG00000021007	1	1	2	2	0	1	0	3	1	0	0	1	2	0	0	1	0
12:98682519|98683615	mmu-Ptpn21_0001	http://159.226.67.237:8080/new/circ_detail.php?ID=mmu-Ptpn21_0001	-	exon	ENSMUSG00000021009	2	0	0	6	1	1	1	0	0	0	0	1	0	0	0	0	2
12:98752778|98763978	mmu-Zc3h14_0003	http://159.226.67.237:8080/new/circ_detail.php?ID=mmu-Zc3h14_0003	+	exon	ENSMUSG00000021012	6	1	2	4	4	1	7	1	7	0	2	1	2	2	5	6	6
12:98752778|98774319	mmu-Zc3h14_0004	http://159.226.67.237:8080/new/circ_detail.php?ID=mmu-Zc3h14_0004	+	exon	ENSMUSG00000021012	0	0	0	0	0	0	3	1	0	5	2	1	0	0	0	0	0
12:98756185|98763978	mmu-Zc3h14_0001	http://159.226.67.237:8080/new/circ_detail.php?ID=mmu-Zc3h14_0001	+	exon	ENSMUSG00000021012	0	0	0	1	2	1	1	0	0	2	0	1	0	0	0	0	0
12:98758512|98760410	mmu-Zc3h14_0030	http://159.226.67.237:8080/new/circ_detail.php?ID=mmu-Zc3h14_0030	+	exon	ENSMUSG00000021012	0	1	1	2	0	1	0	1	3	0	0	1	0	1	2	0	0
12:99291237|99388917	mmu-Foxn3_0002	http://159.226.67.237:8080/new/circ_detail.php?ID=mmu-Foxn3_0002	-	exon	ENSMUSG00000033713	4	0	0	2	0	1	0	0	0	1	0	1	1	0	0	0	0
12:99388361|99388917	mmu-Foxn3_0001	http://159.226.67.237:8080/new/circ_detail.php?ID=mmu-Foxn3_0001	-	exon	ENSMUSG00000033713	0	1	0	1	4	1	9	1	2	0	1	1	0	0	0	4	0
13:100716501|100719370	mmu-Cdk7_0004	http://159.226.67.237:8080/new/circ_detail.php?ID=mmu-Cdk7_0004	-	exon	ENSMUSG00000069089	0	0	0	0	2	1	3	2	2	8	3	1	0	0	0	4	4
13:100812648|100818213	mmu-Slc30a5_0008	http://159.226.67.237:8080/new/circ_detail.php?ID=mmu-Slc30a5_0008	-	exon	ENSMUSG00000021629	1	0	0	2	0	1	0	0	0	1	0	1	0	0	0	0	3
13:101701447|101709742	mmu-Pik3r1_0002	http://159.226.67.237:8080/new/circ_detail.php?ID=mmu-Pik3r1_0002	-	exon	ENSMUSG00000041417	4	2	0	6	5	1	3	1	6	1	2	1	2	1	1	9	6
13:101757326|101758039	mmu-Pik3r1_0001	http://159.226.67.237:8080/new/circ_detail.php?ID=mmu-Pik3r1_0001	-	exon	ENSMUSG00000041417	2	3	2	2	4	1	8	3	4	0	2	1	3	1	3	7	6
13:103006225|103007240	mmu-Mast4_0012	http://159.226.67.237:8080/new/circ_detail.php?ID=mmu-Mast4_0012	-	intron	ENSMUSG00000034751	0	0	0	3	1	1	0	0	1	0	0	1	1	0	0	3	3
13:103140163|103171556	mmu-Mast4_0001	http://159.226.67.237:8080/new/circ_detail.php?ID=mmu-Mast4_0001	-	exon	ENSMUSG00000034751	0	1	3	2	0	1	4	8	1	5	3	1	0	0	2	3	1
13:103824720|103884260	mmu-Erbb2ip_0043	http://159.226.67.237:8080/new/circ_detail.php?ID=mmu-Erbb2ip_0043	-	exon	ENSMUSG00000021709	0	3	0	1	0	1	0	0	2	0	0	1	0	0	1	0	2
13:103833498|103835028	mmu-Erbb2ip_0004	http://159.226.67.237:8080/new/circ_detail.php?ID=mmu-Erbb2ip_0004	-	exon	ENSMUSG00000021709	0	0	1	1	0	1	2	1	1	1	0	1	2	0	0	3	0
13:103854819|103868898	mmu-Erbb2ip_0014	http://159.226.67.237:8080/new/circ_detail.php?ID=mmu-Erbb2ip_0014	-	exon	ENSMUSG00000021709	0	0	0	0	0	0	0	0	0	2	0	1	2	0	0	1	0
13:103866649|103889285	mmu-Erbb2ip_0003	http://159.226.67.237:8080/new/circ_detail.php?ID=mmu-Erbb2ip_0003	-	exon	ENSMUSG00000021709	0	0	1	2	0	1	0	1	1	4	0	1	0	0	0	0	1
13:103868043|103884260	mmu-Erbb2ip_0034	http://159.226.67.237:8080/new/circ_detail.php?ID=mmu-Erbb2ip_0034	-	exon	ENSMUSG00000021709	0	4	0	0	2	1	0	0	0	0	0	0	0	0	2	0	0
13:103884143|103889285	mmu-Erbb2ip_0001	http://159.226.67.237:8080/new/circ_detail.php?ID=mmu-Erbb2ip_0001	-	exon	ENSMUSG00000021709	12	17	17	22	21	1	42	34	25	23	12	1	18	8	20	24	31
13:103884143|103897928	mmu-Erbb2ip_0031	http://159.226.67.237:8080/new/circ_detail.php?ID=mmu-Erbb2ip_0031	-	intron	ENSMUSG00000021709	1	3	1	2	2	1	2	1	5	6	2	1	1	0	2	0	7
13:104069195|104073022	mmu-Nln_0001	http://159.226.67.237:8080/new/circ_detail.php?ID=mmu-Nln_0001	-	exon	ENSMUSG00000021710	0	0	0	0	0	0	1	0	2	2	2	1	0	0	0	0	1
13:104294447|104314383	mmu-Adamts6_0006	http://159.226.67.237:8080/new/circ_detail.php?ID=mmu-Adamts6_0006	+	exon	ENSMUSG00000046169	5	3	13	5	5	1	6	13	8	3	2	1	5	7	14	4	7
13:104294447|104352863	mmu-Adamts6_0013	http://159.226.67.237:8080/new/circ_detail.php?ID=mmu-Adamts6_0013	+	exon	ENSMUSG00000046169	1	2	0	0	0	1	0	0	1	2	1	1	0	2	0	0	0
13:104307221|104314383	mmu-Adamts6_0001	http://159.226.67.237:8080/new/circ_detail.php?ID=mmu-Adamts6_0001	+	exon	ENSMUSG00000046169	0	0	0	3	0	1	0	3	1	0	0	1	1	0	0	1	2
13:104375642|104400006	mmu-Adamts6_0002	http://159.226.67.237:8080/new/circ_detail.php?ID=mmu-Adamts6_0002	+	exon	ENSMUSG00000046169	0	0	0	3	0	1	0	1	3	0	0	1	0	0	1	0	0
13:104426935|104429870	mmu-Adamts6_0050	http://159.226.67.237:8080/new/circ_detail.php?ID=mmu-Adamts6_0050	+	exon	ENSMUSG00000046169	0	2	0	1	1	1	0	3	1	2	0	1	0	0	1	0	2
13:105246663|105271039	mmu-Rnf180_0001	http://159.226.67.237:8080/new/circ_detail.php?ID=mmu-Rnf180_0001	-	exon	ENSMUSG00000021720	0	0	3	0	0	1	1	0	0	0	0	1	2	0	0	0	1
13:106822956|106848336	mmu-Ipo11_0044	http://159.226.67.237:8080/new/circ_detail.php?ID=mmu-Ipo11_0044	-	exon	ENSMUSG00000042590	0	1	0	3	4	1	4	2	1	2	1	1	0	0	1	0	0
13:106842089|106848336	mmu-Ipo11_0003	http://159.226.67.237:8080/new/circ_detail.php?ID=mmu-Ipo11_0003	-	exon	ENSMUSG00000042590	1	0	0	0	0	1	2	1	3	0	1	1	0	0	1	0	1
13:106865865|106886757	mmu-Ipo11_0049	http://159.226.67.237:8080/new/circ_detail.php?ID=mmu-Ipo11_0049	-	exon	ENSMUSG00000042590	0	2	1	0	2	1	1	0	1	0	2	1	0	0	0	1	2
13:106910200|106910816	mmu-Ipo11_0002	http://159.226.67.237:8080/new/circ_detail.php?ID=mmu-Ipo11_0002	-	exon	ENSMUSG00000042590	1	1	2	2	0	1	1	3	3	2	1	1	5	0	2	1	5
13:106910200|106925156	mmu-Ipo11_0004	http://159.226.67.237:8080/new/circ_detail.php?ID=mmu-Ipo11_0004	-	exon	ENSMUSG00000042590	0	0	0	2	2	1	1	0	0	0	1	1	0	1	0	1	3
13:106982524|106988075	mmu-Kif2a_0002	http://159.226.67.237:8080/new/circ_detail.php?ID=mmu-Kif2a_0002	-	exon	ENSMUSG00000021693	1	0	7	0	2	1	1	1	0	2	4	1	2	0	1	2	2
13:106990038|106993942	mmu-Kif2a_0005	http://159.226.67.237:8080/new/circ_detail.php?ID=mmu-Kif2a_0005	-	exon	ENSMUSG00000021693	0	0	0	0	2	1	0	0	0	0	0	0	0	0	0	2	2
13:107414350|107414728	mmu-Apoo-ps_0001	http://159.226.67.237:8080/new/circ_detail.php?ID=mmu-Apoo-ps_0001	-	Non-Repeat	ENSMUSG00000049233	2	6	4	0	0	1	4	0	0	5	0	1	0	0	0	0	0
13:107738372|107748363	mmu-Zswim6_0001	http://159.226.67.237:8080/new/circ_detail.php?ID=mmu-Zswim6_0001	-	exon	ENSMUSG00000032846	0	1	4	4	1	1	2	4	1	2	2	1	1	0	5	4	1
13:107769560|107788009	mmu-Zswim6_0002	http://159.226.67.237:8080/new/circ_detail.php?ID=mmu-Zswim6_0002	-	exon	ENSMUSG00000032846	0	0	0	0	0	0	3	0	0	0	0	1	4	0	0	0	0
13:108653444|108654265	mmu-Pde4d_0014	http://159.226.67.237:8080/new/circ_detail.php?ID=mmu-Pde4d_0014	+	intron	ENSMUSG00000074661	1	2	4	0	0	1	1	4	3	1	0	1	0	0	0	0	0
13:109740387|109772680	mmu-Pde4d_0001	http://159.226.67.237:8080/new/circ_detail.php?ID=mmu-Pde4d_0001	+	exon	ENSMUSG00000021699	0	4	0	0	4	1	4	0	3	0	0	1	0	0	0	2	3
13:109933868|109939361	mmu-Pde4d_0002	http://159.226.67.237:8080/new/circ_detail.php?ID=mmu-Pde4d_0002	+	exon	ENSMUSG00000021699	0	0	0	9	0	1	6	4	0	0	0	1	1	0	2	1	1
13:112487709|112490642	mmu-Il6st_0002	http://159.226.67.237:8080/new/circ_detail.php?ID=mmu-Il6st_0002	+	exon	ENSMUSG00000021756	3	0	1	0	0	1	3	0	3	1	2	1	0	3	0	2	1
13:113901003|113934123	mmu-Arl15_0006	http://159.226.67.237:8080/new/circ_detail.php?ID=mmu-Arl15_0006	+	intron	ENSMUSG00000042348	0	0	1	0	0	1	0	0	0	3	0	1	3	0	0	1	2
13:113922247|113934123	mmu-Arl15_0002	http://159.226.67.237:8080/new/circ_detail.php?ID=mmu-Arl15_0002	+	exon	ENSMUSG00000042348	0	0	0	0	0	0	2	0	0	0	0	1	1	2	0	0	0
13:113922247|113967790	mmu-Arl15_0001	http://159.226.67.237:8080/new/circ_detail.php?ID=mmu-Arl15_0001	+	exon	ENSMUSG00000042348	4	5	6	1	3	1	4	0	5	4	2	1	1	0	0	5	1
13:11477887|11534500	mmu-intergenic_001227	http://159.226.67.237:8080/new/circ_detail.php?ID=mmu-intergenic_001227	-	intergenic		0	0	0	0	1	1	0	2	1	1	0	1	0	0	0	2	1
13:11477887|11539334	mmu-intergenic_010094	http://159.226.67.237:8080/new/circ_detail.php?ID=mmu-intergenic_010094	-	intergenic		0	0	1	0	0	1	0	0	0	0	4	1	0	0	2	2	0
13:115030036|115035385	mmu-Itga1_0003	http://159.226.67.237:8080/new/circ_detail.php?ID=mmu-Itga1_0003	-	exon	ENSMUSG00000042284	1	4	1	0	0	1	2	1	0	2	4	1	2	0	0	0	0
13:11522613|11539334	mmu-intergenic_009632	http://159.226.67.237:8080/new/circ_detail.php?ID=mmu-intergenic_009632	-	intergenic		2	3	0	2	4	1	0	0	0	6	4	1	1	0	2	4	1
13:11560524|11577913	mmu-Ryr2_0084	http://159.226.67.237:8080/new/circ_detail.php?ID=mmu-Ryr2_0084	-	exon	ENSMUSG00000021313	0	3	0	0	2	1	2	0	1	0	0	1	1	1	0	1	1
13:11566848|11572306	mmu-Ryr2_0239	http://159.226.67.237:8080/new/circ_detail.php?ID=mmu-Ryr2_0239	-	exon	ENSMUSG00000021313	0	0	0	0	0	0	0	2	0	2	0	1	0	0	0	2	2
13:11587216|11588228	mmu-Ryr2_0130	http://159.226.67.237:8080/new/circ_detail.php?ID=mmu-Ryr2_0130	-	exon	ENSMUSG00000021313	0	1	0	2	2	1	0	1	0	0	0	1	0	1	0	0	0
13:11638432|11643900	mmu-Ryr2_0010	http://159.226.67.237:8080/new/circ_detail.php?ID=mmu-Ryr2_0010	-	exon	ENSMUSG00000021313	0	0	0	4	0	1	0	0	2	3	0	1	0	0	0	0	0
13:11646493|11649864	mmu-Ryr2_0111	http://159.226.67.237:8080/new/circ_detail.php?ID=mmu-Ryr2_0111	-	exon	ENSMUSG00000021313	0	2	2	5	6	1	8	0	1	3	3	1	0	0	5	5	0
13:11680966|11688013	mmu-Ryr2_0036	http://159.226.67.237:8080/new/circ_detail.php?ID=mmu-Ryr2_0036	-	exon	ENSMUSG00000021313	4	73	64	73	45	1	99	46	41	60	0	1	41	19	24	46	64
13:11680966|11714622	mmu-Ryr2_0073	http://159.226.67.237:8080/new/circ_detail.php?ID=mmu-Ryr2_0073	-	exon	ENSMUSG00000021313	0	0	0	1	1	1	3	3	0	1	0	1	3	0	0	4	2
13:116893000|116902856	mmu-Parp8_0005	http://159.226.67.237:8080/new/circ_detail.php?ID=mmu-Parp8_0005	-	exon	ENSMUSG00000021725	2	0	0	1	0	1	3	1	0	1	1	1	0	0	2	0	0
13:11690292|11700868	mmu-Ryr2_0008	http://159.226.67.237:8080/new/circ_detail.php?ID=mmu-Ryr2_0008	-	exon	ENSMUSG00000021313	2	0	0	2	0	1	5	1	2	0	0	1	0	3	0	3	7
13:11737722|11742080	mmu-Ryr2_0018	http://159.226.67.237:8080/new/circ_detail.php?ID=mmu-Ryr2_0018	-	exon	ENSMUSG00000021313	0	2	0	2	0	1	0	0	0	1	0	1	0	0	0	0	0
13:11747488|11785141	mmu-Ryr2_0254	http://159.226.67.237:8080/new/circ_detail.php?ID=mmu-Ryr2_0254	-	exon	ENSMUSG00000021313	2	0	0	0	0	1	0	0	0	2	0	1	0	0	1	0	0
13:11749436|11759845	mmu-Ryr2_0110	http://159.226.67.237:8080/new/circ_detail.php?ID=mmu-Ryr2_0110	-	exon	ENSMUSG00000021313	0	2	1	2	3	1	2	3	1	6	2	1	4	0	2	2	3
13:11759671|11785141	mmu-Ryr2_0015	http://159.226.67.237:8080/new/circ_detail.php?ID=mmu-Ryr2_0015	-	exon	ENSMUSG00000021313	34	26	28	35	35	1	37	20	28	20	14	1	26	13	22	34	33
13:11759671|11794734	mmu-Ryr2_0115	http://159.226.67.237:8080/new/circ_detail.php?ID=mmu-Ryr2_0115	-	exon	ENSMUSG00000021313	2	0	0	2	3	1	0	0	0	2	0	1	2	0	0	1	1
13:11759671|11801925	mmu-Ryr2_0116	http://159.226.67.237:8080/new/circ_detail.php?ID=mmu-Ryr2_0116	-	exon	ENSMUSG00000021313	0	2	1	0	4	1	0	1	0	0	0	1	0	0	1	0	0
13:11769852|11785141	mmu-Ryr2_0001	http://159.226.67.237:8080/new/circ_detail.php?ID=mmu-Ryr2_0001	-	exon	ENSMUSG00000021313	16	20	14	22	13	1	21	13	17	11	11	1	17	18	13	11	18
13:11779185|11801925	mmu-Ryr2_0040	http://159.226.67.237:8080/new/circ_detail.php?ID=mmu-Ryr2_0040	-	exon	ENSMUSG00000021313	1	8	3	4	2	1	2	2	0	0	0	1	0	0	0	2	0
13:11824274|11829678	mmu-Ryr2_0012	http://159.226.67.237:8080/new/circ_detail.php?ID=mmu-Ryr2_0012	-	exon	ENSMUSG00000021313	0	0	0	1	0	1	4	3	0	0	0	1	0	0	0	1	0
13:11824274|11853190	mmu-Ryr2_0019	http://159.226.67.237:8080/new/circ_detail.php?ID=mmu-Ryr2_0019	-	exon	ENSMUSG00000021313	4	3	2	6	3	1	3	3	3	1	1	1	2	3	1	2	10
13:11833924|11853190	mmu-Ryr2_0068	http://159.226.67.237:8080/new/circ_detail.php?ID=mmu-Ryr2_0068	-	exon	ENSMUSG00000021313	3	6	3	8	7	1	3	4	7	5	2	1	9	0	0	6	4
13:11851058|11853190	mmu-Ryr2_0006	http://159.226.67.237:8080/new/circ_detail.php?ID=mmu-Ryr2_0006	-	exon	ENSMUSG00000021313	0	0	2	0	1	1	0	1	0	0	0	1	1	2	0	0	0
13:11851058|11869216	mmu-Ryr2_0003	http://159.226.67.237:8080/new/circ_detail.php?ID=mmu-Ryr2_0003	-	exon	ENSMUSG00000021313	0	0	0	3	0	1	1	0	3	1	1	1	1	1	0	0	0
13:11851058|11885538	mmu-Ryr2_0005	http://159.226.67.237:8080/new/circ_detail.php?ID=mmu-Ryr2_0005	-	exon	ENSMUSG00000021313	0	0	1	0	0	1	2	0	1	0	0	1	0	0	0	1	2
13:11868117|11885538	mmu-Ryr2_0011	http://159.226.67.237:8080/new/circ_detail.php?ID=mmu-Ryr2_0011	-	exon	ENSMUSG00000021313	1	2	2	5	0	1	2	3	2	1	1	1	0	1	2	3	1
13:11879475|11885538	mmu-Ryr2_0098	http://159.226.67.237:8080/new/circ_detail.php?ID=mmu-Ryr2_0098	-	exon	ENSMUSG00000021313	0	0	0	0	0	0	0	0	0	2	1	1	3	0	0	1	0
13:119366327|119370145	mmu-Nnt_0007	http://159.226.67.237:8080/new/circ_detail.php?ID=mmu-Nnt_0007	-	exon	ENSMUSG00000025453	0	3	1	2	1	1	0	1	0	1	0	1	0	0	0	2	0
13:119381676|119389281	mmu-Nnt_0008	http://159.226.67.237:8080/new/circ_detail.php?ID=mmu-Nnt_0008	-	exon	ENSMUSG00000025453	0	0	0	0	0	0	2	0	1	1	1	1	2	0	0	0	0
13:119381676|119396976	mmu-Nnt_0002	http://159.226.67.237:8080/new/circ_detail.php?ID=mmu-Nnt_0002	-	exon	ENSMUSG00000025453	6	7	9	7	4	1	9	0	2	2	3	1	3	5	7	9	14
13:119430160|119440871	mmu-Paip1_0003	http://159.226.67.237:8080/new/circ_detail.php?ID=mmu-Paip1_0003	+	exon	ENSMUSG00000025451	2	3	1	2	0	1	6	0	5	0	0	1	2	0	1	4	2
13:119440759|119451846	mmu-Paip1_0012	http://159.226.67.237:8080/new/circ_detail.php?ID=mmu-Paip1_0012	+	exon	ENSMUSG00000025451	0	2	0	0	0	1	0	0	0	3	0	1	0	0	0	0	0
13:119447715|119450010	mmu-Paip1_0006	http://159.226.67.237:8080/new/circ_detail.php?ID=mmu-Paip1_0006	+	exon	ENSMUSG00000025451	0	0	0	0	0	0	0	0	0	0	0	0	0	0	2	0	2
13:119775767|119790287	mmu-Zfp131_0002	http://159.226.67.237:8080/new/circ_detail.php?ID=mmu-Zfp131_0002	-	exon	ENSMUSG00000094870	0	0	0	0	3	1	2	0	2	0	1	1	1	0	0	0	1
13:119782772|119790287	mmu-Zfp131_0001	http://159.226.67.237:8080/new/circ_detail.php?ID=mmu-Zfp131_0001	-	exon	ENSMUSG00000094870	0	0	0	1	0	1	0	0	0	0	0	0	0	0	2	2	0
13:12454735|12459316	mmu-Lgals8_0001	http://159.226.67.237:8080/new/circ_detail.php?ID=mmu-Lgals8_0001	-	exon	ENSMUSG00000057554	3	1	1	0	1	1	1	2	6	2	1	1	1	2	0	0	0
13:13463722|13465536	mmu-Nid1_0008	http://159.226.67.237:8080/new/circ_detail.php?ID=mmu-Nid1_0008	+	exon	ENSMUSG00000005397	0	0	0	0	1	1	0	3	1	0	0	1	0	0	0	0	2
13:13468231|13478338	mmu-Nid1_0005	http://159.226.67.237:8080/new/circ_detail.php?ID=mmu-Nid1_0005	+	exon	ENSMUSG00000005397	0	0	0	0	0	0	2	4	0	2	0	1	0	4	0	5	4
13:13987353|13991552	mmu-B3galnt2_0003	http://159.226.67.237:8080/new/circ_detail.php?ID=mmu-B3galnt2_0003	+	exon	ENSMUSG00000039242	0	0	0	1	0	1	0	0	3	2	0	1	1	0	0	1	0
13:14014643|14019887	mmu-Tbce_0002	http://159.226.67.237:8080/new/circ_detail.php?ID=mmu-Tbce_0002	-	exon	ENSMUSG00000039233	0	0	0	3	2	1	2	0	0	2	0	1	1	0	1	0	1
13:14181220|14193581	mmu-Arid4b_0017	http://159.226.67.237:8080/new/circ_detail.php?ID=mmu-Arid4b_0017	+	exon	ENSMUSG00000039219	0	0	0	0	0	0	0	0	0	0	0	0	6	1	2	0	0
13:15478000|15613884	mmu-Gli3_0010	http://159.226.67.237:8080/new/circ_detail.php?ID=mmu-Gli3_0010	+	exon	ENSMUSG00000021318	0	0	0	0	1	1	2	2	0	1	0	1	0	0	0	0	0
13:15641069|15662530	mmu-Gli3_0004	http://159.226.67.237:8080/new/circ_detail.php?ID=mmu-Gli3_0004	+	exon	ENSMUSG00000021318	0	1	0	0	0	1	0	0	1	1	1	1	1	1	0	2	3
13:17738917|17772957	mmu-Cdk13_0006	http://159.226.67.237:8080/new/circ_detail.php?ID=mmu-Cdk13_0006	-	exon	ENSMUSG00000041297	0	0	0	0	0	0	1	3	1	3	1	1	0	0	4	0	1
13:17750257|17765093	mmu-Cdk13_0013	http://159.226.67.237:8080/new/circ_detail.php?ID=mmu-Cdk13_0013	-	exon	ENSMUSG00000041297	0	0	1	1	1	1	2	0	1	2	0	1	0	0	0	0	0
13:17750257|17772957	mmu-Cdk13_0005	http://159.226.67.237:8080/new/circ_detail.php?ID=mmu-Cdk13_0005	-	exon	ENSMUSG00000041297	0	1	0	0	0	1	0	1	0	0	4	1	0	0	0	0	2
13:17763104|17772957	mmu-Cdk13_0002	http://159.226.67.237:8080/new/circ_detail.php?ID=mmu-Cdk13_0002	-	exon	ENSMUSG00000041297	2	3	4	6	5	1	18	7	9	7	3	1	7	7	5	7	16
13:17888507|17897102	mmu-Rala_0001	http://159.226.67.237:8080/new/circ_detail.php?ID=mmu-Rala_0001	-	exon	ENSMUSG00000008859	0	0	0	1	0	1	3	0	3	0	0	1	0	0	0	1	3
13:18810432|18814293	mmu-Vps41_0023	http://159.226.67.237:8080/new/circ_detail.php?ID=mmu-Vps41_0023	+	exon	ENSMUSG00000041236	1	1	4	3	2	1	2	2	3	2	1	1	4	0	1	5	5
13:24064577|24094570	mmu-Lrrc16a_0019	http://159.226.67.237:8080/new/circ_detail.php?ID=mmu-Lrrc16a_0019	-	exon	ENSMUSG00000021338	2	0	0	0	0	1	0	1	0	0	0	1	2	0	0	0	0
13:24154678|24155487	mmu-Lrrc16a_0003	http://159.226.67.237:8080/new/circ_detail.php?ID=mmu-Lrrc16a_0003	-	exon	ENSMUSG00000021338	3	0	0	1	0	1	0	0	0	0	0	0	0	0	0	2	0
13:24838147|24840558	mmu-Tdp2_0003	http://159.226.67.237:8080/new/circ_detail.php?ID=mmu-Tdp2_0003	+	exon	ENSMUSG00000035958	1	0	0	2	1	1	3	1	4	1	0	1	2	0	2	2	3
13:28608518|28634406	mmu-2610307P16Rik_0002	http://159.226.67.237:8080/new/circ_detail.php?ID=mmu-2610307P16Rik_0002	-	intron	ENSMUSG00000085936	1	4	2	1	1	1	6	1	1	2	1	1	0	2	1	3	3
13:28668370|28669994	mmu-2610307P16Rik_0001	http://159.226.67.237:8080/new/circ_detail.php?ID=mmu-2610307P16Rik_0001	-	exon	ENSMUSG00000085936	3	2	3	3	2	1	7	3	5	4	2	1	2	3	6	4	3
13:29517413|29552395	mmu-Cdkal1_0001	http://159.226.67.237:8080/new/circ_detail.php?ID=mmu-Cdkal1_0001	-	exon	ENSMUSG00000006191	0	2	2	5	3	1	4	1	1	0	1	1	3	2	3	3	2
13:29846228|29850108	mmu-Cdkal1_0007	http://159.226.67.237:8080/new/circ_detail.php?ID=mmu-Cdkal1_0007	-	exon	ENSMUSG00000006191	0	3	0	3	2	1	6	1	0	0	4	1	0	0	1	2	1
13:34009601|34017146	mmu-Ripk1_0001	http://159.226.67.237:8080/new/circ_detail.php?ID=mmu-Ripk1_0001	+	exon	ENSMUSG00000021408	0	0	2	0	0	1	0	3	0	0	0	1	2	0	0	3	0
13:3550989|3557057	mmu-Gdi2_0012	http://159.226.67.237:8080/new/circ_detail.php?ID=mmu-Gdi2_0012	+	exon	ENSMUSG00000021218	0	2	1	0	0	1	5	0	0	1	0	1	0	0	0	0	0
13:3556314|3557057	mmu-Gdi2_0011	http://159.226.67.237:8080/new/circ_detail.php?ID=mmu-Gdi2_0011	+	exon	ENSMUSG00000021218	2	6	4	5	0	1	9	3	4	14	6	1	4	1	6	6	6
13:35790101|35816575	mmu-Cdyl_0006	http://159.226.67.237:8080/new/circ_detail.php?ID=mmu-Cdyl_0006	+	exon	ENSMUSG00000059288	3	6	0	6	6	1	5	9	3	5	6	1	2	0	2	8	3
13:35815909|35816575	mmu-Cdyl_0005	http://159.226.67.237:8080/new/circ_detail.php?ID=mmu-Cdyl_0005	+	exon	ENSMUSG00000059288	3	3	1	3	2	1	4	8	3	4	3	1	4	7	3	6	10
13:36207627|36246494	mmu-Fars2_0005	http://159.226.67.237:8080/new/circ_detail.php?ID=mmu-Fars2_0005	+	intron	ENSMUSG00000021420	1	3	2	0	3	1	0	0	2	3	0	1	4	1	3	3	4
13:36232122|36246494	mmu-Fars2_0001	http://159.226.67.237:8080/new/circ_detail.php?ID=mmu-Fars2_0001	+	exon	ENSMUSG00000021420	2	1	3	9	1	1	5	9	4	7	1	1	1	4	1	2	5
13:36877743|36918635	mmu-F13a1_0009	http://159.226.67.237:8080/new/circ_detail.php?ID=mmu-F13a1_0009	-	exon	ENSMUSG00000039109	3	4	0	1	2	1	3	4	0	0	2	1	1	0	0	4	2
13:36892806|36918635	mmu-F13a1_0010	http://159.226.67.237:8080/new/circ_detail.php?ID=mmu-F13a1_0010	-	exon	ENSMUSG00000039109	0	1	2	5	2	1	3	0	5	0	0	1	0	2	3	4	0
13:36897982|36918635	mmu-F13a1_0014	http://159.226.67.237:8080/new/circ_detail.php?ID=mmu-F13a1_0014	-	exon	ENSMUSG00000039109	0	0	0	3	0	1	0	0	0	1	0	1	1	0	1	0	2
13:36905903|36918635	mmu-F13a1_0005	http://159.226.67.237:8080/new/circ_detail.php?ID=mmu-F13a1_0005	-	exon	ENSMUSG00000039109	0	0	0	2	0	1	2	0	0	0	0	1	2	0	1	0	2
13:36968018|36972066	mmu-F13a1_0002	http://159.226.67.237:8080/new/circ_detail.php?ID=mmu-F13a1_0002	-	exon	ENSMUSG00000039109	1	0	0	0	1	1	2	0	0	1	0	1	3	0	0	1	0
13:37888871|37899787	mmu-Rreb1_0003	http://159.226.67.237:8080/new/circ_detail.php?ID=mmu-Rreb1_0003	+	exon	ENSMUSG00000039087	7	3	24	37	26	1	4	29	27	30	13	1	32	4	0	6	57
13:37888871|37916595	mmu-Rreb1_0004	http://159.226.67.237:8080/new/circ_detail.php?ID=mmu-Rreb1_0004	+	exon	ENSMUSG00000039087	0	2	0	2	5	1	1	0	4	0	1	1	1	0	3	2	0
13:37916022|37916595	mmu-Rreb1_0001	http://159.226.67.237:8080/new/circ_detail.php?ID=mmu-Rreb1_0001	+	exon	ENSMUSG00000039087	2	1	0	0	0	1	0	0	1	2	2	1	0	0	0	1	0
13:38047245|38049156	mmu-Riok1_0002	http://159.226.67.237:8080/new/circ_detail.php?ID=mmu-Riok1_0002	+	exon	ENSMUSG00000021428	0	0	0	1	0	1	2	0	0	0	2	1	0	0	2	0	1
13:38484891|38485936	mmu-Bmp6_0002	http://159.226.67.237:8080/new/circ_detail.php?ID=mmu-Bmp6_0002	+	exon	ENSMUSG00000039004	0	0	0	2	1	1	2	0	4	0	4	1	0	1	1	1	6
13:38484891|38498827	mmu-Bmp6_0004	http://159.226.67.237:8080/new/circ_detail.php?ID=mmu-Bmp6_0004	+	exon	ENSMUSG00000039004	0	0	2	0	0	1	0	0	0	0	0	0	0	0	0	1	2
13:38954109|38955936	mmu-Slc35b3_0003	http://159.226.67.237:8080/new/circ_detail.php?ID=mmu-Slc35b3_0003	-	exon	ENSMUSG00000021432	0	1	0	3	2	1	2	4	1	1	0	1	0	1	1	4	4
13:41338577|41339020	mmu-Nedd9_0001	http://159.226.67.237:8080/new/circ_detail.php?ID=mmu-Nedd9_0001	-	exon	ENSMUSG00000021365	1	0	0	0	0	1	9	1	1	1	2	1	0	0	4	3	3
13:43406612|43425214	mmu-Ranbp9_0007	http://159.226.67.237:8080/new/circ_detail.php?ID=mmu-Ranbp9_0007	-	exon	ENSMUSG00000038546	0	1	0	2	1	1	4	0	0	3	0	1	1	0	0	1	1
13:43412411|43425214	mmu-Ranbp9_0002	http://159.226.67.237:8080/new/circ_detail.php?ID=mmu-Ranbp9_0002	-	exon	ENSMUSG00000038546	4	1	2	0	1	1	2	2	2	4	2	1	0	0	0	0	5
13:43416325|43425214	mmu-Ranbp9_0012	http://159.226.67.237:8080/new/circ_detail.php?ID=mmu-Ranbp9_0012	-	exon	ENSMUSG00000038546	0	1	0	2	0	1	3	0	3	0	0	1	1	1	2	0	1
13:43419576|43425214	mmu-Ranbp9_0001	http://159.226.67.237:8080/new/circ_detail.php?ID=mmu-Ranbp9_0001	-	exon	ENSMUSG00000038546	3	0	0	2	7	1	2	7	1	1	2	1	6	0	2	4	3
13:43419576|43430470	mmu-Ranbp9_0039	http://159.226.67.237:8080/new/circ_detail.php?ID=mmu-Ranbp9_0039	-	exon	ENSMUSG00000038546	0	0	0	0	3	1	3	3	1	2	1	1	0	0	1	0	5
13:43419576|43434981	mmu-Ranbp9_0003	http://159.226.67.237:8080/new/circ_detail.php?ID=mmu-Ranbp9_0003	-	exon	ENSMUSG00000038546	0	0	0	1	0	1	1	1	3	3	0	1	1	0	0	1	0
13:43430448|43436142	mmu-Ranbp9_0004	http://159.226.67.237:8080/new/circ_detail.php?ID=mmu-Ranbp9_0004	-	exon	ENSMUSG00000038546	0	0	0	0	1	1	0	1	0	0	0	1	0	2	3	1	3
13:43434814|43436142	mmu-Ranbp9_0015	http://159.226.67.237:8080/new/circ_detail.php?ID=mmu-Ranbp9_0015	-	exon	ENSMUSG00000038546	0	1	0	1	2	1	0	0	0	1	0	1	1	2	0	0	3
13:43434814|43461823	mmu-Ranbp9_0022	http://159.226.67.237:8080/new/circ_detail.php?ID=mmu-Ranbp9_0022	-	exon	ENSMUSG00000038546	0	0	1	1	0	1	0	1	0	0	0	1	1	0	2	2	3
13:44953172|44982873	mmu-Dtnbp1_0003	http://159.226.67.237:8080/new/circ_detail.php?ID=mmu-Dtnbp1_0003	-	exon	ENSMUSG00000057531	2	0	0	1	1	1	0	1	0	8	2	1	0	0	0	0	1
13:45795509|45956572	mmu-Atxn1_0003	http://159.226.67.237:8080/new/circ_detail.php?ID=mmu-Atxn1_0003	-	exon	ENSMUSG00000046876	0	0	0	1	1	1	3	1	1	0	3	1	0	1	0	0	0
13:45795509|45956575	mmu-Atxn1_0002	http://159.226.67.237:8080/new/circ_detail.php?ID=mmu-Atxn1_0002	-	exon	ENSMUSG00000046876	6	6	2	7	13	1	7	8	15	19	7	1	20	11	2	6	16
13:45852328|45956572	mmu-Atxn1_0012	http://159.226.67.237:8080/new/circ_detail.php?ID=mmu-Atxn1_0012	-	exon	ENSMUSG00000046876	0	0	0	0	1	1	0	2	1	0	0	1	0	0	2	1	0
13:45852328|45956575	mmu-Atxn1_0004	http://159.226.67.237:8080/new/circ_detail.php?ID=mmu-Atxn1_0004	-	exon	ENSMUSG00000046876	5	4	2	9	10	1	10	5	7	9	1	1	3	1	6	8	5
13:45918888|45956575	mmu-Atxn1_0021	http://159.226.67.237:8080/new/circ_detail.php?ID=mmu-Atxn1_0021	-	intron	ENSMUSG00000046876	0	0	0	0	0	0	1	0	0	1	2	1	0	0	0	3	4
13:46635621|46640122	mmu-Cap2_0001	http://159.226.67.237:8080/new/circ_detail.php?ID=mmu-Cap2_0001	+	exon	ENSMUSG00000021373	0	0	0	1	0	1	0	2	0	0	1	1	0	0	0	0	2
13:47207360|47229000	mmu-Rnf144b_0002	http://159.226.67.237:8080/new/circ_detail.php?ID=mmu-Rnf144b_0002	+	exon	ENSMUSG00000038068	0	0	1	1	0	1	2	0	0	0	0	1	0	0	1	0	2
13:48590287|48606360	mmu-Ptpdc1_0001	http://159.226.67.237:8080/new/circ_detail.php?ID=mmu-Ptpdc1_0001	-	exon	ENSMUSG00000038042	0	0	0	0	0	0	2	0	0	0	0	1	0	1	3	5	0
13:48828786|48835295	mmu-Phf2_0002	http://159.226.67.237:8080/new/circ_detail.php?ID=mmu-Phf2_0002	-	exon	ENSMUSG00000038025	0	0	0	0	0	0	3	0	2	0	0	1	0	0	0	0	0
13:48885273|48885878	mmu-Fam120a_0008	http://159.226.67.237:8080/new/circ_detail.php?ID=mmu-Fam120a_0008	-	exon	ENSMUSG00000038014	0	1	1	2	0	1	1	0	0	2	0	1	0	0	1	1	1
13:48932297|48934078	mmu-Fam120a_0006	http://159.226.67.237:8080/new/circ_detail.php?ID=mmu-Fam120a_0006	-	exon	ENSMUSG00000038014	0	3	2	3	3	1	0	1	0	5	0	1	0	1	1	1	1
13:48945942|48949303	mmu-Fam120a_0002	http://159.226.67.237:8080/new/circ_detail.php?ID=mmu-Fam120a_0002	-	exon	ENSMUSG00000038014	2	0	0	2	4	1	3	0	0	2	0	1	1	0	0	0	0
13:49237424|49240671	mmu-Susd3_0001	http://159.226.67.237:8080/new/circ_detail.php?ID=mmu-Susd3_0001	-	exon	ENSMUSG00000021384	0	0	2	0	1	1	0	0	1	1	0	1	0	0	1	0	4
13:49659950|49662775	mmu-Nol8_0001	http://159.226.67.237:8080/new/circ_detail.php?ID=mmu-Nol8_0001	+	exon	ENSMUSG00000021392	1	0	0	0	0	1	0	2	0	0	0	1	0	2	0	0	0
13:49687386|49688643	mmu-Iars_0006	http://159.226.67.237:8080/new/circ_detail.php?ID=mmu-Iars_0006	+	exon	ENSMUSG00000037851	0	3	2	0	0	1	0	0	0	1	0	1	0	0	2	1	0
13:49704271|49705885	mmu-Iars_0003	http://159.226.67.237:8080/new/circ_detail.php?ID=mmu-Iars_0003	+	exon	ENSMUSG00000037851	1	1	2	0	0	1	0	1	2	1	4	1	3	0	2	2	2
13:49704271|49719669	mmu-Iars_0007	http://159.226.67.237:8080/new/circ_detail.php?ID=mmu-Iars_0007	+	exon	ENSMUSG00000037851	0	0	0	0	0	0	2	1	1	0	3	1	0	0	0	0	4
13:51123088|51127973	mmu-Spin1_0004	http://159.226.67.237:8080/new/circ_detail.php?ID=mmu-Spin1_0004	+	exon	ENSMUSG00000021395	0	0	2	0	0	1	2	0	0	0	0	1	0	0	0	0	2
13:51123088|51144535	mmu-Spin1_0005	http://159.226.67.237:8080/new/circ_detail.php?ID=mmu-Spin1_0005	+	exon	ENSMUSG00000021395	0	0	1	0	0	1	2	0	0	0	0	1	0	0	0	3	0
13:51678834|51679953	mmu-Secisbp2_0003	http://159.226.67.237:8080/new/circ_detail.php?ID=mmu-Secisbp2_0003	+	exon	ENSMUSG00000035139	5	9	0	9	3	1	6	4	5	5	0	1	6	0	1	3	5
13:52887241|52898736	mmu-Auh_0002	http://159.226.67.237:8080/new/circ_detail.php?ID=mmu-Auh_0002	-	exon	ENSMUSG00000021460	7	0	0	1	1	1	6	2	0	1	1	1	3	0	0	0	4
13:55034889|55060342	mmu-Uimc1_0014	http://159.226.67.237:8080/new/circ_detail.php?ID=mmu-Uimc1_0014	-	exon	ENSMUSG00000025878	0	0	1	3	3	1	0	0	2	0	0	1	0	0	1	0	1
13:55034889|55069807	mmu-Uimc1_0013	http://159.226.67.237:8080/new/circ_detail.php?ID=mmu-Uimc1_0013	-	exon	ENSMUSG00000025878	1	3	1	1	0	1	1	4	4	0	3	1	1	0	1	4	0
13:55040545|55060342	mmu-Uimc1_0019	http://159.226.67.237:8080/new/circ_detail.php?ID=mmu-Uimc1_0019	-	exon	ENSMUSG00000025878	0	0	0	1	0	1	0	2	0	0	0	1	0	0	0	2	0
13:55050741|55060342	mmu-Uimc1_0010	http://159.226.67.237:8080/new/circ_detail.php?ID=mmu-Uimc1_0010	-	exon	ENSMUSG00000025878	0	0	0	3	1	1	0	0	2	0	0	1	1	0	0	0	2
13:55050741|55069807	mmu-Uimc1_0001	http://159.226.67.237:8080/new/circ_detail.php?ID=mmu-Uimc1_0001	-	exon	ENSMUSG00000025878	2	5	0	1	4	1	4	0	1	1	0	1	0	0	1	3	0
13:55055975|55069807	mmu-Uimc1_0015	http://159.226.67.237:8080/new/circ_detail.php?ID=mmu-Uimc1_0015	-	exon	ENSMUSG00000025878	4	1	1	4	1	1	4	0	0	2	3	1	0	0	4	1	6
13:55113036|55122515	mmu-Zfp346_0001	http://159.226.67.237:8080/new/circ_detail.php?ID=mmu-Zfp346_0001	+	exon	ENSMUSG00000021481	0	0	0	0	1	1	2	1	3	0	3	1	0	1	0	3	3
13:55213204|55238862	mmu-Nsd1_0022	http://159.226.67.237:8080/new/circ_detail.php?ID=mmu-Nsd1_0022	+	exon	ENSMUSG00000021488	0	0	0	3	0	1	0	0	0	0	0	0	2	0	0	0	1
13:55233895|55238862	mmu-Nsd1_0007	http://159.226.67.237:8080/new/circ_detail.php?ID=mmu-Nsd1_0007	+	exon	ENSMUSG00000021488	0	0	0	0	0	0	2	2	2	0	0	1	0	0	0	0	0
13:55233895|55248077	mmu-Nsd1_0001	http://159.226.67.237:8080/new/circ_detail.php?ID=mmu-Nsd1_0001	+	exon	ENSMUSG00000021488	17	33	29	37	19	1	31	14	26	29	26	1	34	13	17	28	40
13:55233895|55282782	mmu-Nsd1_0002	http://159.226.67.237:8080/new/circ_detail.php?ID=mmu-Nsd1_0002	+	exon	ENSMUSG00000021488	1	3	3	1	3	1	4	0	1	2	2	1	1	2	1	1	2
13:55245518|55248077	mmu-Nsd1_0019	http://159.226.67.237:8080/new/circ_detail.php?ID=mmu-Nsd1_0019	+	exon	ENSMUSG00000021488	2	3	1	1	0	1	4	3	1	7	0	1	0	0	1	4	0
13:55663219|55663941	mmu-Ddx46_0001	http://159.226.67.237:8080/new/circ_detail.php?ID=mmu-Ddx46_0001	+	exon	ENSMUSG00000021500	0	1	0	0	0	1	2	1	0	0	0	1	0	0	0	1	2
13:55666187|55670353	mmu-Ddx46_0021	http://159.226.67.237:8080/new/circ_detail.php?ID=mmu-Ddx46_0021	+	exon	ENSMUSG00000021500	0	0	0	0	0	0	3	2	1	0	0	1	1	0	0	1	0
13:56723429|56728629	mmu-Smad5_0002	http://159.226.67.237:8080/new/circ_detail.php?ID=mmu-Smad5_0002	+	exon	ENSMUSG00000021540	2	3	2	0	1	1	0	2	0	0	3	1	0	1	0	3	9
13:56723429|56736056	mmu-Smad5_0003	http://159.226.67.237:8080/new/circ_detail.php?ID=mmu-Smad5_0003	+	exon	ENSMUSG00000021540	0	0	0	0	0	0	2	2	1	1	0	1	1	0	1	0	0
13:58030413|58033342	mmu-Klhl3_0008	http://159.226.67.237:8080/new/circ_detail.php?ID=mmu-Klhl3_0008	-	exon	ENSMUSG00000014164	0	1	0	0	0	1	0	2	1	2	1	1	1	0	0	0	0
13:58030413|58051138	mmu-Klhl3_0004	http://159.226.67.237:8080/new/circ_detail.php?ID=mmu-Klhl3_0004	-	exon	ENSMUSG00000014164	0	0	1	1	3	1	5	1	4	0	0	1	0	0	0	0	4
13:58177851|58183324	mmu-Ubqln1_0007	http://159.226.67.237:8080/new/circ_detail.php?ID=mmu-Ubqln1_0007	-	exon	ENSMUSG00000005312	0	2	0	2	0	1	3	1	0	0	2	1	2	0	3	1	0
13:58177851|58199070	mmu-Ubqln1_0005	http://159.226.67.237:8080/new/circ_detail.php?ID=mmu-Ubqln1_0005	-	exon	ENSMUSG00000005312	0	0	0	0	0	0	2	1	3	0	0	1	1	0	2	1	0
13:58191722|58199070	mmu-Ubqln1_0004	http://159.226.67.237:8080/new/circ_detail.php?ID=mmu-Ubqln1_0004	-	exon	ENSMUSG00000005312	2	7	2	3	7	1	11	11	7	13	11	1	9	8	10	17	8
13:59454535|59546383	mmu-Agtpbp1_0060	http://159.226.67.237:8080/new/circ_detail.php?ID=mmu-Agtpbp1_0060	-	intron	ENSMUSG00000021557	0	0	2	0	0	1	0	2	0	0	2	1	0	0	0	0	0
13:59460469|59462173	mmu-Agtpbp1_0003	http://159.226.67.237:8080/new/circ_detail.php?ID=mmu-Agtpbp1_0003	-	exon	ENSMUSG00000021557	0	0	0	2	0	1	0	0	0	3	0	1	0	0	2	1	2
13:59460469|59482604	mmu-Agtpbp1_0002	http://159.226.67.237:8080/new/circ_detail.php?ID=mmu-Agtpbp1_0002	-	exon	ENSMUSG00000021557	0	0	0	1	0	1	1	0	1	0	0	1	0	1	0	2	3
13:59460469|59504310	mmu-Agtpbp1_0012	http://159.226.67.237:8080/new/circ_detail.php?ID=mmu-Agtpbp1_0012	-	exon	ENSMUSG00000021557	3	0	0	1	2	1	1	1	2	1	0	1	0	1	3	3	1
13:59460469|59544451	mmu-Agtpbp1_0010	http://159.226.67.237:8080/new/circ_detail.php?ID=mmu-Agtpbp1_0010	-	exon	ENSMUSG00000021557	9	1	6	2	3	1	2	0	1	0	2	1	0	0	5	3	3
13:59473688|59482604	mmu-Agtpbp1_0055	http://159.226.67.237:8080/new/circ_detail.php?ID=mmu-Agtpbp1_0055	-	exon	ENSMUSG00000021557	0	0	1	2	1	1	1	1	1	0	0	1	2	0	3	0	0
13:59473688|59544451	mmu-Agtpbp1_0061	http://159.226.67.237:8080/new/circ_detail.php?ID=mmu-Agtpbp1_0061	-	exon	ENSMUSG00000021557	0	3	0	0	2	1	1	2	0	0	0	1	0	0	0	2	1
13:59495333|59500702	mmu-Agtpbp1_0011	http://159.226.67.237:8080/new/circ_detail.php?ID=mmu-Agtpbp1_0011	-	exon	ENSMUSG00000021557	2	1	3	1	4	1	4	3	2	2	1	1	0	1	3	2	0
13:59495333|59504310	mmu-Agtpbp1_0009	http://159.226.67.237:8080/new/circ_detail.php?ID=mmu-Agtpbp1_0009	-	exon	ENSMUSG00000021557	2	0	0	0	2	1	8	0	2	2	1	1	2	0	1	1	2
13:59495333|59514295	mmu-Agtpbp1_0056	http://159.226.67.237:8080/new/circ_detail.php?ID=mmu-Agtpbp1_0056	-	exon	ENSMUSG00000021557	0	0	2	0	1	1	1	0	1	4	2	1	3	0	0	0	0
13:59495333|59544451	mmu-Agtpbp1_0023	http://159.226.67.237:8080/new/circ_detail.php?ID=mmu-Agtpbp1_0023	-	exon	ENSMUSG00000021557	2	11	3	3	11	1	6	8	10	1	2	1	4	3	1	5	11
13:59504194|59544451	mmu-Agtpbp1_0025	http://159.226.67.237:8080/new/circ_detail.php?ID=mmu-Agtpbp1_0025	-	exon	ENSMUSG00000021557	0	0	0	0	2	1	0	4	1	1	0	1	0	0	2	2	2
13:59512324|59544451	mmu-Agtpbp1_0024	http://159.226.67.237:8080/new/circ_detail.php?ID=mmu-Agtpbp1_0024	-	exon	ENSMUSG00000021557	2	8	11	4	15	1	15	4	10	7	5	1	10	1	8	15	10
13:59525146|59544451	mmu-Agtpbp1_0001	http://159.226.67.237:8080/new/circ_detail.php?ID=mmu-Agtpbp1_0001	-	exon	ENSMUSG00000021557	2	2	2	6	5	1	11	2	1	4	2	1	5	0	2	9	6
13:59528387|59544451	mmu-Agtpbp1_0033	http://159.226.67.237:8080/new/circ_detail.php?ID=mmu-Agtpbp1_0033	-	exon	ENSMUSG00000021557	0	0	1	0	0	1	1	0	1	0	0	1	0	2	1	0	2
13:59598040|59601071	mmu-Naa35_0001	http://159.226.67.237:8080/new/circ_detail.php?ID=mmu-Naa35_0001	+	exon	ENSMUSG00000021555	0	0	3	1	2	1	3	2	1	3	2	1	1	0	1	0	7
13:63015026|63033189	mmu-2010111I01Rik_0003	http://159.226.67.237:8080/new/circ_detail.php?ID=mmu-2010111I01Rik_0003	+	exon	ENSMUSG00000021458	1	0	0	0	0	1	0	1	3	0	2	1	0	0	2	0	0
13:63061035|63068285	mmu-2010111I01Rik_0010	http://159.226.67.237:8080/new/circ_detail.php?ID=mmu-2010111I01Rik_0010	+	exon	ENSMUSG00000021458	2	1	2	4	1	1	8	7	6	1	1	1	0	2	3	3	8
13:63068040|63094631	mmu-2010111I01Rik_0026	http://159.226.67.237:8080/new/circ_detail.php?ID=mmu-2010111I01Rik_0026	+	intron	ENSMUSG00000021458	0	0	0	0	1	1	1	0	2	1	0	1	0	0	0	1	2
13:63156546|63210166	mmu-2010111I01Rik_0002	http://159.226.67.237:8080/new/circ_detail.php?ID=mmu-2010111I01Rik_0002	+	exon	ENSMUSG00000021458	0	0	1	0	2	1	1	0	0	0	0	1	0	2	0	1	1
13:63170941|63199550	mmu-2010111I01Rik_0013	http://159.226.67.237:8080/new/circ_detail.php?ID=mmu-2010111I01Rik_0013	+	exon	ENSMUSG00000021458	3	2	0	1	0	1	0	1	0	1	0	1	0	0	0	0	0
13:63282142|63298856	mmu-2010111I01Rik_0025	http://159.226.67.237:8080/new/circ_detail.php?ID=mmu-2010111I01Rik_0025	+	exon	ENSMUSG00000021458	0	0	0	2	1	1	0	1	3	2	0	1	0	0	1	1	0
13:63824809|63872927	mmu-Ercc6l2_0019	http://159.226.67.237:8080/new/circ_detail.php?ID=mmu-Ercc6l2_0019	+	exon	ENSMUSG00000021470	2	0	0	1	3	1	0	0	0	0	0	0	0	0	0	0	1
13:64104733|64113001	mmu-Slc35d2_0002	http://159.226.67.237:8080/new/circ_detail.php?ID=mmu-Slc35d2_0002	-	exon	ENSMUSG00000033114	0	2	0	0	0	1	0	0	0	0	0	0	1	0	1	1	2
13:64196152|64196675	mmu-Cdc14b_0022	http://159.226.67.237:8080/new/circ_detail.php?ID=mmu-Cdc14b_0022	-	Non-Repeat	ENSMUSG00000033102	0	0	4	5	4	1	9	12	9	9	5	1	3	1	7	10	9
13:64196152|64247318	mmu-Cdc14b_0040	http://159.226.67.237:8080/new/circ_detail.php?ID=mmu-Cdc14b_0040	-	exon	ENSMUSG00000033102	0	0	2	2	1	1	0	0	0	0	0	0	0	0	0	0	0
13:64196152|64248499	mmu-Cdc14b_0025	http://159.226.67.237:8080/new/circ_detail.php?ID=mmu-Cdc14b_0025	-	exon	ENSMUSG00000033102	0	0	0	0	2	1	0	0	0	0	0	0	0	0	2	0	0
13:64243634|64248466	mmu-Cdc14b_0017	http://159.226.67.237:8080/new/circ_detail.php?ID=mmu-Cdc14b_0017	-	exon	ENSMUSG00000033102	1	0	3	4	6	1	6	2	5	4	1	1	2	0	1	9	5
13:64243634|64248499	mmu-Cdc14b_0016	http://159.226.67.237:8080/new/circ_detail.php?ID=mmu-Cdc14b_0016	-	exon	ENSMUSG00000033102	9	19	25	36	18	1	37	29	18	20	10	1	21	6	16	48	40
13:67097793|67102823	mmu-Rslcan18_0001	http://159.226.67.237:8080/new/circ_detail.php?ID=mmu-Rslcan18_0001	-	exon	ENSMUSG00000074824	0	1	1	1	2	1	0	0	2	2	0	1	1	0	0	2	0
13:69506916|69515903	mmu-Papd7_0002	http://159.226.67.237:8080/new/circ_detail.php?ID=mmu-Papd7_0002	-	exon	ENSMUSG00000034575	1	0	1	1	0	1	2	0	1	1	1	1	0	0	2	2	2
13:69509563|69515903	mmu-Papd7_0004	http://159.226.67.237:8080/new/circ_detail.php?ID=mmu-Papd7_0004	-	exon	ENSMUSG00000034575	1	2	1	2	0	1	1	0	0	1	2	1	3	0	2	2	0
13:69510620|69515903	mmu-Papd7_0003	http://159.226.67.237:8080/new/circ_detail.php?ID=mmu-Papd7_0003	-	exon	ENSMUSG00000034575	0	2	0	0	0	1	0	0	2	2	2	1	0	0	0	1	2
13:69512890|69515903	mmu-Papd7_0001	http://159.226.67.237:8080/new/circ_detail.php?ID=mmu-Papd7_0001	-	exon	ENSMUSG00000034575	3	6	8	10	9	1	22	28	12	15	13	1	2	16	8	26	23
13:74180435|74184773	mmu-Exoc3_0005	http://159.226.67.237:8080/new/circ_detail.php?ID=mmu-Exoc3_0005	-	exon	ENSMUSG00000034152	0	7	3	1	1	1	0	2	3	4	1	1	0	1	0	2	2
13:74180435|74199675	mmu-Exoc3_0006	http://159.226.67.237:8080/new/circ_detail.php?ID=mmu-Exoc3_0006	-	exon	ENSMUSG00000034152	0	0	2	0	2	1	1	0	1	1	0	1	0	0	0	1	0
13:74189161|74193289	mmu-Exoc3_0002	http://159.226.67.237:8080/new/circ_detail.php?ID=mmu-Exoc3_0002	-	exon	ENSMUSG00000034152	0	0	1	1	0	1	4	0	0	1	0	1	0	0	1	2	2
13:74671308|74675906	mmu-Erap1_0003	http://159.226.67.237:8080/new/circ_detail.php?ID=mmu-Erap1_0003	+	exon	ENSMUSG00000021583	0	0	0	1	0	1	3	0	1	3	0	1	0	2	0	1	1
13:74713646|74748861	mmu-Cast_0015	http://159.226.67.237:8080/new/circ_detail.php?ID=mmu-Cast_0015	-	intron	ENSMUSG00000021585	0	1	0	0	2	1	1	0	0	0	0	1	0	0	2	0	2
13:75892906|75917847	mmu-Rhobtb3_0001	http://159.226.67.237:8080/new/circ_detail.php?ID=mmu-Rhobtb3_0001	-	exon	ENSMUSG00000021589	0	1	1	3	0	1	1	0	1	1	4	1	1	0	0	2	3
13:75902178|75939638	mmu-Rhobtb3_0002	http://159.226.67.237:8080/new/circ_detail.php?ID=mmu-Rhobtb3_0002	-	exon	ENSMUSG00000021589	0	0	1	0	0	1	0	0	0	2	2	1	0	0	1	0	2
13:76741294|76759820	mmu-Mctp1_0044	http://159.226.67.237:8080/new/circ_detail.php?ID=mmu-Mctp1_0044	+	exon	ENSMUSG00000021596	0	2	1	5	0	1	3	4	2	3	0	1	1	0	2	4	3
13:77066600|77126714	mmu-Ankrd32_0001	http://159.226.67.237:8080/new/circ_detail.php?ID=mmu-Ankrd32_0001	-	exon	ENSMUSG00000021597	3	0	1	3	2	1	4	5	2	3	2	1	0	1	3	5	1
13:77083441|77092411	mmu-Ankrd32_0017	http://159.226.67.237:8080/new/circ_detail.php?ID=mmu-Ankrd32_0017	-	exon	ENSMUSG00000021597	1	1	1	2	3	1	1	1	1	1	1	1	5	1	2	3	2
13:77316348|77334363	mmu-2210408I21Rik_0012	http://159.226.67.237:8080/new/circ_detail.php?ID=mmu-2210408I21Rik_0012	+	exon	ENSMUSG00000071252	0	0	2	0	2	1	3	3	1	0	1	1	1	0	2	0	0
13:77902654|77952104	mmu-Fam172a_0001	http://159.226.67.237:8080/new/circ_detail.php?ID=mmu-Fam172a_0001	+	exon	ENSMUSG00000064138	0	1	0	0	1	1	0	0	2	1	0	1	0	0	2	1	0
13:83439903|83446420	mmu-intergenic_000103	http://159.226.67.237:8080/new/circ_detail.php?ID=mmu-intergenic_000103	-	intergenic		0	0	0	0	0	0	0	0	0	0	2	1	0	0	3	1	0
13:83575538|83592981	mmu-Mef2c_0003	http://159.226.67.237:8080/new/circ_detail.php?ID=mmu-Mef2c_0003	+	exon	ENSMUSG00000005583	0	0	0	2	0	1	0	2	0	0	0	1	0	0	0	0	1
13:83625265|83635469	mmu-Mef2c_0001	http://159.226.67.237:8080/new/circ_detail.php?ID=mmu-Mef2c_0001	+	exon	ENSMUSG00000005583	0	4	0	1	0	1	3	0	2	0	0	1	0	0	1	2	4
13:84251230|84260240	mmu-Tmem161b_0007	http://159.226.67.237:8080/new/circ_detail.php?ID=mmu-Tmem161b_0007	+	exon	ENSMUSG00000035762	5	0	2	9	8	1	7	11	9	12	1	1	3	0	2	2	6
13:8819863|8849669	mmu-Wdr37_0016	http://159.226.67.237:8080/new/circ_detail.php?ID=mmu-Wdr37_0016	-	exon	ENSMUSG00000021147	0	1	0	0	0	1	2	0	3	0	2	1	0	0	0	1	0
13:8819863|8861265	mmu-Wdr37_0001	http://159.226.67.237:8080/new/circ_detail.php?ID=mmu-Wdr37_0001	-	exon	ENSMUSG00000021147	0	0	0	0	0	0	1	0	2	0	1	1	0	0	2	1	2
13:8835297|8837023	mmu-Wdr37_0015	http://159.226.67.237:8080/new/circ_detail.php?ID=mmu-Wdr37_0015	-	exon	ENSMUSG00000021147	1	5	3	4	0	1	6	1	6	5	1	1	3	5	2	5	0
13:8835297|8849669	mmu-Wdr37_0006	http://159.226.67.237:8080/new/circ_detail.php?ID=mmu-Wdr37_0006	-	exon	ENSMUSG00000021147	3	3	3	2	0	1	2	4	10	5	1	1	2	0	2	3	6
13:8835297|8861265	mmu-Wdr37_0002	http://159.226.67.237:8080/new/circ_detail.php?ID=mmu-Wdr37_0002	-	exon	ENSMUSG00000021147	0	1	0	2	1	1	0	0	2	4	1	1	0	0	0	1	1
13:8836783|8849669	mmu-Wdr37_0022	http://159.226.67.237:8080/new/circ_detail.php?ID=mmu-Wdr37_0022	-	exon	ENSMUSG00000021147	0	1	0	1	0	1	0	0	2	1	0	1	0	0	3	0	0
13:8836783|8861265	mmu-Wdr37_0017	http://159.226.67.237:8080/new/circ_detail.php?ID=mmu-Wdr37_0017	-	exon	ENSMUSG00000021147	0	0	1	2	0	1	2	2	2	1	0	1	0	2	0	3	0
13:8842730|8861265	mmu-Wdr37_0003	http://159.226.67.237:8080/new/circ_detail.php?ID=mmu-Wdr37_0003	-	exon	ENSMUSG00000021147	0	0	0	0	1	1	4	2	0	0	0	1	0	0	0	0	1
13:8844787|8861265	mmu-Wdr37_0008	http://159.226.67.237:8080/new/circ_detail.php?ID=mmu-Wdr37_0008	-	exon	ENSMUSG00000021147	0	0	0	1	0	1	2	0	0	1	2	1	3	0	1	0	2
13:89678075|89693501	mmu-Vcan_0001	http://159.226.67.237:8080/new/circ_detail.php?ID=mmu-Vcan_0001	-	exon	ENSMUSG00000021614	0	0	0	0	0	0	0	2	3	1	0	1	0	0	2	0	0
13:89991073|90001084	mmu-Xrcc4_0003	http://159.226.67.237:8080/new/circ_detail.php?ID=mmu-Xrcc4_0003	-	exon	ENSMUSG00000021615	0	3	3	3	6	1	6	1	4	3	2	1	5	0	0	0	8
13:91022570|91029490	mmu-Atg10_0002	http://159.226.67.237:8080/new/circ_detail.php?ID=mmu-Atg10_0002	-	intron	ENSMUSG00000021619	0	0	0	1	0	1	2	0	0	0	0	1	1	2	0	0	0
13:91154217|91211680	mmu-Atg10_0004	http://159.226.67.237:8080/new/circ_detail.php?ID=mmu-Atg10_0004	-	intron	ENSMUSG00000021619	0	4	3	1	4	1	4	0	0	1	0	1	1	0	4	3	0
13:9136779|9151224	mmu-Larp4b_0013	http://159.226.67.237:8080/new/circ_detail.php?ID=mmu-Larp4b_0013	+	exon	ENSMUSG00000033499	0	1	0	0	0	1	1	3	1	3	2	1	0	1	2	1	1
13:91524585|91564694	mmu-Ssbp2_0001	http://159.226.67.237:8080/new/circ_detail.php?ID=mmu-Ssbp2_0001	+	exon	ENSMUSG00000003992	2	0	5	1	0	1	2	1	0	1	0	1	0	2	1	2	1
13:91960599|91972285	mmu-Rasgrf2_0013	http://159.226.67.237:8080/new/circ_detail.php?ID=mmu-Rasgrf2_0013	-	exon	ENSMUSG00000021708	0	3	0	0	1	1	0	1	0	3	0	1	0	0	0	0	1
13:92235574|92256802	mmu-Msh3_0006	http://159.226.67.237:8080/new/circ_detail.php?ID=mmu-Msh3_0006	-	exon	ENSMUSG00000014850	0	2	1	0	3	1	3	0	1	1	0	1	0	0	5	1	2
13:92249827|92265991	mmu-Msh3_0017	http://159.226.67.237:8080/new/circ_detail.php?ID=mmu-Msh3_0017	-	exon	ENSMUSG00000014850	2	1	0	1	2	1	5	1	3	2	3	1	0	1	0	1	1
13:92299153|92312686	mmu-Msh3_0010	http://159.226.67.237:8080/new/circ_detail.php?ID=mmu-Msh3_0010	-	exon	ENSMUSG00000014850	0	2	1	0	0	1	1	1	1	0	0	1	0	0	0	0	2
13:92466977|92468162	mmu-Fam151b_0002	http://159.226.67.237:8080/new/circ_detail.php?ID=mmu-Fam151b_0002	-	exon	ENSMUSG00000034334	0	2	0	0	2	1	0	0	2	1	0	1	3	1	0	1	1
13:92466977|92477953	mmu-Fam151b_0004	http://159.226.67.237:8080/new/circ_detail.php?ID=mmu-Fam151b_0004	-	exon	ENSMUSG00000034334	0	0	0	3	1	1	4	3	4	2	1	1	0	0	0	1	0
13:93341756|93356079	mmu-Homer1_0005	http://159.226.67.237:8080/new/circ_detail.php?ID=mmu-Homer1_0005	+	exon	ENSMUSG00000007617	0	2	2	3	0	1	1	8	5	2	4	1	1	0	2	9	6
13:93387524|93393108	mmu-Homer1_0001	http://159.226.67.237:8080/new/circ_detail.php?ID=mmu-Homer1_0001	+	exon	ENSMUSG00000007617	0	4	1	1	2	1	2	4	0	2	0	1	3	2	1	0	1
13:93862087|93880558	mmu-Arsb_0002	http://159.226.67.237:8080/new/circ_detail.php?ID=mmu-Arsb_0002	+	exon	ENSMUSG00000042082	0	0	0	4	1	1	2	0	2	2	0	1	0	0	0	0	2
13:94204013|94233180	mmu-Scamp1_0011	http://159.226.67.237:8080/new/circ_detail.php?ID=mmu-Scamp1_0011	-	exon	ENSMUSG00000021687	0	0	0	0	0	0	2	0	2	0	0	1	1	0	0	0	0
13:94224895|94233180	mmu-Scamp1_0001	http://159.226.67.237:8080/new/circ_detail.php?ID=mmu-Scamp1_0001	-	exon	ENSMUSG00000021687	0	3	1	2	3	1	5	4	0	1	1	1	2	0	1	4	1
13:94224895|94253070	mmu-Scamp1_0010	http://159.226.67.237:8080/new/circ_detail.php?ID=mmu-Scamp1_0010	-	exon	ENSMUSG00000021687	0	0	0	0	3	1	0	3	0	0	0	1	0	0	1	1	1
13:94390792|94408843	mmu-Ap3b1_0021	http://159.226.67.237:8080/new/circ_detail.php?ID=mmu-Ap3b1_0021	+	exon	ENSMUSG00000021686	0	0	0	3	2	1	0	0	0	0	1	1	0	0	0	0	0
13:94390792|94418143	mmu-Ap3b1_0013	http://159.226.67.237:8080/new/circ_detail.php?ID=mmu-Ap3b1_0013	+	exon	ENSMUSG00000021686	0	0	0	1	0	1	1	0	2	0	0	1	0	0	0	0	2
13:94394719|94418143	mmu-Ap3b1_0014	http://159.226.67.237:8080/new/circ_detail.php?ID=mmu-Ap3b1_0014	+	exon	ENSMUSG00000021686	0	0	0	0	0	0	0	4	1	0	0	1	0	0	0	0	3
13:94476966|94483360	mmu-Ap3b1_0044	http://159.226.67.237:8080/new/circ_detail.php?ID=mmu-Ap3b1_0044	+	exon	ENSMUSG00000021686	1	0	0	0	0	1	0	3	1	0	0	1	0	0	0	2	2
13:94501918|94532066	mmu-Ap3b1_0012	http://159.226.67.237:8080/new/circ_detail.php?ID=mmu-Ap3b1_0012	+	exon	ENSMUSG00000021686	1	0	1	0	1	1	5	5	7	1	3	1	0	0	0	1	4
13:95008808|95015215	mmu-Wdr41_0005	http://159.226.67.237:8080/new/circ_detail.php?ID=mmu-Wdr41_0005	+	exon	ENSMUSG00000042015	0	0	0	0	1	1	2	0	2	0	0	1	1	0	1	1	0
13:95186055|95186523	mmu-Pde8b_0012	http://159.226.67.237:8080/new/circ_detail.php?ID=mmu-Pde8b_0012	-	intron	ENSMUSG00000021684	1	0	0	0	0	1	0	0	0	2	1	1	0	1	0	2	0
13:9560671|9571114	mmu-Dip2c_0016	http://159.226.67.237:8080/new/circ_detail.php?ID=mmu-Dip2c_0016	+	exon	ENSMUSG00000048264	3	0	0	0	0	1	0	0	0	2	0	1	0	0	0	0	3
13:9560671|9576918	mmu-Dip2c_0005	http://159.226.67.237:8080/new/circ_detail.php?ID=mmu-Dip2c_0005	+	exon	ENSMUSG00000048264	0	10	5	8	4	1	9	3	5	1	0	1	6	1	1	3	1
13:9689063|9693548	mmu-Zmynd11_0004	http://159.226.67.237:8080/new/circ_detail.php?ID=mmu-Zmynd11_0004	-	exon	ENSMUSG00000021156	0	2	0	1	0	1	0	2	0	0	0	1	0	0	0	0	0
13:9710146|9735466	mmu-Zmynd11_0002	http://159.226.67.237:8080/new/circ_detail.php?ID=mmu-Zmynd11_0002	-	exon	ENSMUSG00000021156	3	8	1	2	5	1	6	7	7	4	4	1	7	3	2	13	6
13:97141927|97150413	mmu-Gfm2_0004	http://159.226.67.237:8080/new/circ_detail.php?ID=mmu-Gfm2_0004	+	exon	ENSMUSG00000021666	0	2	0	0	2	1	2	1	1	2	0	1	2	1	4	5	1
13:97150325|97172691	mmu-Gfm2_0025	http://159.226.67.237:8080/new/circ_detail.php?ID=mmu-Gfm2_0025	+	exon	ENSMUSG00000021666	0	1	0	0	2	1	0	0	0	0	4	1	0	0	0	0	0
13:9720773|9735466	mmu-Zmynd11_0003	http://159.226.67.237:8080/new/circ_detail.php?ID=mmu-Zmynd11_0003	-	exon	ENSMUSG00000021156	3	7	6	12	10	1	19	7	15	4	10	1	5	6	9	14	23
13:97929411|97936861	mmu-Arhgef28_0001	http://159.226.67.237:8080/new/circ_detail.php?ID=mmu-Arhgef28_0001	-	exon	ENSMUSG00000021662	1	2	1	3	5	1	12	12	7	10	3	1	4	2	0	5	5
13:97946803|97953963	mmu-Arhgef28_0017	http://159.226.67.237:8080/new/circ_detail.php?ID=mmu-Arhgef28_0017	-	exon	ENSMUSG00000021662	0	0	2	2	1	1	5	1	2	3	1	1	1	0	0	1	2
13:98029377|98053974	mmu-Arhgef28_0006	http://159.226.67.237:8080/new/circ_detail.php?ID=mmu-Arhgef28_0006	-	exon	ENSMUSG00000021662	2	0	0	3	0	1	1	3	1	0	1	1	1	0	0	0	0
13:98043800|98053974	mmu-Arhgef28_0005	http://159.226.67.237:8080/new/circ_detail.php?ID=mmu-Arhgef28_0005	-	exon	ENSMUSG00000021662	0	4	2	0	0	1	3	2	0	2	1	1	2	0	0	1	2
13:98074999|98077320	mmu-Arhgef28_0004	http://159.226.67.237:8080/new/circ_detail.php?ID=mmu-Arhgef28_0004	-	exon	ENSMUSG00000021662	0	3	0	1	1	1	7	5	2	0	0	1	4	0	0	4	3
13:98266151|98272852	mmu-Ankra2_0001	http://159.226.67.237:8080/new/circ_detail.php?ID=mmu-Ankra2_0001	+	exon	ENSMUSG00000021661	0	6	8	3	8	1	9	4	8	10	1	1	2	8	2	9	8
13:98743411|98755625	mmu-Fcho2_0025	http://159.226.67.237:8080/new/circ_detail.php?ID=mmu-Fcho2_0025	-	exon	ENSMUSG00000041685	0	1	0	2	0	1	2	1	0	0	2	1	0	0	0	3	1
13:98775821|98789873	mmu-Fcho2_0017	http://159.226.67.237:8080/new/circ_detail.php?ID=mmu-Fcho2_0017	-	exon	ENSMUSG00000041685	0	0	0	0	0	0	2	2	1	3	2	1	0	0	0	1	3
13:98784776|98789873	mmu-Fcho2_0024	http://159.226.67.237:8080/new/circ_detail.php?ID=mmu-Fcho2_0024	-	exon	ENSMUSG00000041685	1	2	4	0	3	1	1	0	1	2	0	1	1	0	0	1	0
13:99228319|99234288	mmu-Zfp366_0001	http://159.226.67.237:8080/new/circ_detail.php?ID=mmu-Zfp366_0001	+	exon	ENSMUSG00000050919	2	0	0	0	0	1	5	1	0	0	0	1	0	0	0	0	0
13:99988536|100000316	mmu-Mccc2_0001	http://159.226.67.237:8080/new/circ_detail.php?ID=mmu-Mccc2_0001	-	exon	ENSMUSG00000021646	0	3	0	1	1	1	0	0	0	0	1	1	4	0	1	1	0
14:100109497|100109860	mmu-Klf12_0014	http://159.226.67.237:8080/new/circ_detail.php?ID=mmu-Klf12_0014	-	intron	ENSMUSG00000072294	0	0	0	1	0	1	0	0	0	2	1	1	4	1	0	0	0
14:101501012|101507690	mmu-Tbc1d4_0001	http://159.226.67.237:8080/new/circ_detail.php?ID=mmu-Tbc1d4_0001	-	exon	ENSMUSG00000033083	0	1	0	4	0	1	3	0	0	2	0	1	2	0	1	1	0
14:101665761|101668576	mmu-Uchl3_0001	http://159.226.67.237:8080/new/circ_detail.php?ID=mmu-Uchl3_0001	+	exon	ENSMUSG00000022111	0	0	0	1	0	1	3	0	0	0	0	1	0	0	3	3	0
14:101896467|101902369	mmu-Lmo7_0004	http://159.226.67.237:8080/new/circ_detail.php?ID=mmu-Lmo7_0004	+	exon	ENSMUSG00000033060	1	4	6	6	4	1	0	9	9	6	4	1	3	1	1	12	10
14:101896467|101926309	mmu-Lmo7_0017	http://159.226.67.237:8080/new/circ_detail.php?ID=mmu-Lmo7_0017	+	exon	ENSMUSG00000033060	3	0	0	2	1	1	0	0	0	2	2	1	0	0	0	2	1
14:101910766|101914337	mmu-Lmo7_0013	http://159.226.67.237:8080/new/circ_detail.php?ID=mmu-Lmo7_0013	+	exon	ENSMUSG00000033060	0	0	0	1	0	1	0	1	2	0	0	1	3	0	0	1	0
14:103089302|103092426	mmu-Fbxl3_0002	http://159.226.67.237:8080/new/circ_detail.php?ID=mmu-Fbxl3_0002	-	exon	ENSMUSG00000022124	3	0	0	2	3	1	1	1	0	2	0	1	3	0	0	5	1
14:103252409|103276518	mmu-Mycbp2_0060	http://159.226.67.237:8080/new/circ_detail.php?ID=mmu-Mycbp2_0060	-	exon	ENSMUSG00000033004	0	2	0	0	0	1	1	0	0	2	0	1	1	0	0	1	1
14:103260196|103276518	mmu-Mycbp2_0059	http://159.226.67.237:8080/new/circ_detail.php?ID=mmu-Mycbp2_0059	-	exon	ENSMUSG00000033004	0	1	0	0	0	1	1	2	3	0	2	1	1	0	0	1	0
14:103282598|103291362	mmu-Mycbp2_0031	http://159.226.67.237:8080/new/circ_detail.php?ID=mmu-Mycbp2_0031	-	exon	ENSMUSG00000033004	0	4	0	0	2	1	0	0	0	0	0	0	0	1	0	0	0
14:103291018|103298863	mmu-Mycbp2_0134	http://159.226.67.237:8080/new/circ_detail.php?ID=mmu-Mycbp2_0134	-	exon	ENSMUSG00000033004	1	0	1	3	0	1	1	0	0	0	1	1	1	2	2	0	0
14:105287617|105294892	mmu-Ndfip2_0005	http://159.226.67.237:8080/new/circ_detail.php?ID=mmu-Ndfip2_0005	+	exon	ENSMUSG00000053253	1	2	7	4	5	1	4	3	0	8	3	1	3	5	3	4	4
14:105287617|105298127	mmu-Ndfip2_0001	http://159.226.67.237:8080/new/circ_detail.php?ID=mmu-Ndfip2_0001	+	exon	ENSMUSG00000053253	1	1	0	0	0	1	0	0	4	2	1	1	0	0	2	2	0
14:106216570|106218181	mmu-intergenic_000054	http://159.226.67.237:8080/new/circ_detail.php?ID=mmu-intergenic_000054	+	intergenic		0	3	0	1	4	1	0	1	2	0	0	1	0	0	1	1	1
14:11674148|11675943	mmu-Ptprg_0023	http://159.226.67.237:8080/new/circ_detail.php?ID=mmu-Ptprg_0023	+	intron	ENSMUSG00000021745	0	2	0	1	0	1	0	0	1	3	0	1	0	2	0	0	1
14:11675724|11721219	mmu-Ptprg_0012	http://159.226.67.237:8080/new/circ_detail.php?ID=mmu-Ptprg_0012	+	intron	ENSMUSG00000021745	0	1	0	0	2	1	0	1	0	3	0	1	0	0	0	0	2
14:117186662|117186820	mmu-Gpc6_0002	http://159.226.67.237:8080/new/circ_detail.php?ID=mmu-Gpc6_0002	+	exon	ENSMUSG00000058571	0	1	0	0	2	1	0	1	0	0	0	1	3	0	2	0	0
14:117186662|117203449	mmu-Gpc6_0005	http://159.226.67.237:8080/new/circ_detail.php?ID=mmu-Gpc6_0005	+	intron	ENSMUSG00000058571	0	0	1	0	0	1	4	2	5	3	0	1	1	2	1	2	3
14:118499966|118500880	mmu-Abcc4_0016	http://159.226.67.237:8080/new/circ_detail.php?ID=mmu-Abcc4_0016	-	exon	ENSMUSG00000032849	0	0	0	0	1	1	0	0	0	0	0	0	2	0	0	0	2
14:118654150|118669107	mmu-Abcc4_0013	http://159.226.67.237:8080/new/circ_detail.php?ID=mmu-Abcc4_0013	-	exon	ENSMUSG00000032849	0	2	1	2	1	1	4	1	1	1	1	1	2	0	0	5	0
14:118994946|119002986	mmu-Uggt2_0001	http://159.226.67.237:8080/new/circ_detail.php?ID=mmu-Uggt2_0001	-	exon	ENSMUSG00000042104	0	0	0	0	0	0	0	1	1	0	0	1	0	1	1	2	2
14:11952716|11962722	mmu-Ptprg_0001	http://159.226.67.237:8080/new/circ_detail.php?ID=mmu-Ptprg_0001	+	exon	ENSMUSG00000021745	2	5	3	6	5	1	15	8	6	7	5	1	4	0	2	7	14
14:11952716|12037436	mmu-Ptprg_0011	http://159.226.67.237:8080/new/circ_detail.php?ID=mmu-Ptprg_0011	+	exon	ENSMUSG00000021745	0	0	0	0	0	0	0	2	1	0	2	1	0	0	2	1	2
14:120324794|120325412	mmu-Mbnl2_0001	http://159.226.67.237:8080/new/circ_detail.php?ID=mmu-Mbnl2_0001	+	exon	ENSMUSG00000022139	2	6	4	4	3	1	10	3	6	7	5	1	5	5	6	6	10
14:120388900|120396604	mmu-Mbnl2_0006	http://159.226.67.237:8080/new/circ_detail.php?ID=mmu-Mbnl2_0006	+	exon	ENSMUSG00000022139	1	0	0	0	4	1	3	4	2	1	5	1	2	1	2	0	4
14:120917356|120923585	mmu-Ipo5_0004	http://159.226.67.237:8080/new/circ_detail.php?ID=mmu-Ipo5_0004	+	exon	ENSMUSG00000030662	0	2	1	0	1	1	1	2	1	1	1	1	0	1	3	2	0
14:121058985|121102182	mmu-Farp1_0019	http://159.226.67.237:8080/new/circ_detail.php?ID=mmu-Farp1_0019	+	intron	ENSMUSG00000025555	0	0	0	2	0	1	0	2	0	0	0	1	0	0	0	0	0
14:12109976|12122170	mmu-Ptprg_0009	http://159.226.67.237:8080/new/circ_detail.php?ID=mmu-Ptprg_0009	+	exon	ENSMUSG00000021745	0	1	0	0	2	1	1	1	0	0	0	1	0	0	0	1	2
14:121101518|121102182	mmu-Farp1_0012	http://159.226.67.237:8080/new/circ_detail.php?ID=mmu-Farp1_0012	+	intron	ENSMUSG00000025555	1	0	1	4	1	1	1	1	0	1	0	1	0	0	0	2	0
14:121101989|121107403	mmu-Farp1_0013	http://159.226.67.237:8080/new/circ_detail.php?ID=mmu-Farp1_0013	+	intron	ENSMUSG00000025555	0	1	0	1	1	1	3	2	1	2	0	1	0	1	3	0	2
14:121337422|121355358	mmu-Stk24_0005	http://159.226.67.237:8080/new/circ_detail.php?ID=mmu-Stk24_0005	-	intron	ENSMUSG00000063410	0	4	2	1	0	1	1	0	1	1	0	1	2	0	0	1	0
14:121555116|121562177	mmu-Dock9_0011	http://159.226.67.237:8080/new/circ_detail.php?ID=mmu-Dock9_0011	-	exon	ENSMUSG00000025558	0	0	0	0	0	0	2	1	0	0	0	1	0	0	0	2	0
14:121583358|121586342	mmu-Dock9_0040	http://159.226.67.237:8080/new/circ_detail.php?ID=mmu-Dock9_0040	-	exon	ENSMUSG00000025558	0	1	0	0	0	1	2	1	2	0	0	1	3	0	0	0	1
14:121634504|121643195	mmu-Dock9_0029	http://159.226.67.237:8080/new/circ_detail.php?ID=mmu-Dock9_0029	-	exon	ENSMUSG00000025558	0	0	0	0	0	0	0	0	3	2	0	1	0	0	0	0	0
14:121651750|121668499	mmu-Dock9_0001	http://159.226.67.237:8080/new/circ_detail.php?ID=mmu-Dock9_0001	-	exon	ENSMUSG00000025558	1	3	1	6	1	1	2	1	0	0	1	1	0	0	0	1	0
14:121905123|121908320	mmu-Ubac2_0001	http://159.226.67.237:8080/new/circ_detail.php?ID=mmu-Ubac2_0001	+	exon	ENSMUSG00000041765	0	0	5	6	2	1	7	4	1	2	2	1	0	0	2	2	1
14:122133280|122139774	mmu-Tm9sf2_0005	http://159.226.67.237:8080/new/circ_detail.php?ID=mmu-Tm9sf2_0005	+	exon	ENSMUSG00000025544	0	1	0	1	0	1	2	1	1	4	0	1	0	0	3	3	2
14:122701055|122738004	mmu-Pcca_0041	http://159.226.67.237:8080/new/circ_detail.php?ID=mmu-Pcca_0041	+	exon	ENSMUSG00000041650	0	0	0	0	0	0	2	0	0	1	1	1	2	0	0	0	0
14:123827752|123846579	mmu-Itgbl1_0003	http://159.226.67.237:8080/new/circ_detail.php?ID=mmu-Itgbl1_0003	+	exon	ENSMUSG00000032925	0	1	0	0	0	1	1	2	0	0	0	1	1	0	0	2	1
14:123827752|123857579	mmu-Itgbl1_0002	http://159.226.67.237:8080/new/circ_detail.php?ID=mmu-Itgbl1_0002	+	exon	ENSMUSG00000032925	1	0	1	1	0	1	0	29	10	13	6	1	4	0	1	10	9
14:13951206|13954656	mmu-Thoc7_0001	http://159.226.67.237:8080/new/circ_detail.php?ID=mmu-Thoc7_0001	-	exon	ENSMUSG00000053453	1	0	0	2	0	1	0	2	0	1	1	1	0	0	0	0	0
14:13995007|14013655	mmu-Atxn7_0003	http://159.226.67.237:8080/new/circ_detail.php?ID=mmu-Atxn7_0003	+	exon/intergenic	ENSMUSG00000021738	0	0	3	0	0	1	1	3	1	0	1	1	0	0	1	0	0
14:14013073|14013655	mmu-Atxn7_0001	http://159.226.67.237:8080/new/circ_detail.php?ID=mmu-Atxn7_0001	+	exon	ENSMUSG00000021738	3	5	4	5	0	1	2	9	0	6	2	1	2	1	0	11	9
14:14087283|14090109	mmu-Atxn7_0002	http://159.226.67.237:8080/new/circ_detail.php?ID=mmu-Atxn7_0002	+	exon	ENSMUSG00000021738	0	0	2	1	1	1	1	2	2	3	0	1	0	1	1	0	0
14:14729202|14750522	mmu-Slc4a7_0019	http://159.226.67.237:8080/new/circ_detail.php?ID=mmu-Slc4a7_0019	+	exon	ENSMUSG00000021733	0	0	1	0	2	1	0	0	2	0	1	1	0	0	0	0	0
14:16254642|16260800	mmu-Ngly1_0014	http://159.226.67.237:8080/new/circ_detail.php?ID=mmu-Ngly1_0014	+	exon	ENSMUSG00000021785	1	0	0	2	1	1	1	2	1	5	1	1	1	3	1	0	3
14:16270475|16283473	mmu-Ngly1_0003	http://159.226.67.237:8080/new/circ_detail.php?ID=mmu-Ngly1_0003	+	exon	ENSMUSG00000021785	0	0	0	0	0	0	1	2	2	0	0	1	0	0	0	0	5
14:16270475|16294673	mmu-Ngly1_0001	http://159.226.67.237:8080/new/circ_detail.php?ID=mmu-Ngly1_0001	+	exon	ENSMUSG00000021785	2	1	0	0	2	1	2	0	0	0	0	1	3	1	0	1	4
14:16277799|16294673	mmu-Ngly1_0005	http://159.226.67.237:8080/new/circ_detail.php?ID=mmu-Ngly1_0005	+	exon	ENSMUSG00000021785	0	1	0	1	0	1	5	0	1	0	0	1	0	0	4	2	1
14:16290771|16294673	mmu-Ngly1_0013	http://159.226.67.237:8080/new/circ_detail.php?ID=mmu-Ngly1_0013	+	exon	ENSMUSG00000021785	1	2	0	0	0	1	2	0	0	0	4	1	1	0	0	3	1
14:16383062|16389979	mmu-Top2b_0002	http://159.226.67.237:8080/new/circ_detail.php?ID=mmu-Top2b_0002	+	exon	ENSMUSG00000017485	0	1	0	0	0	1	0	1	2	0	4	1	0	0	1	2	2
14:16383062|16400496	mmu-Top2b_0003	http://159.226.67.237:8080/new/circ_detail.php?ID=mmu-Top2b_0003	+	exon	ENSMUSG00000017485	0	2	1	0	1	1	0	3	0	0	0	1	0	1	0	0	0
14:17826894|17963321	mmu-Thrb_0011	http://159.226.67.237:8080/new/circ_detail.php?ID=mmu-Thrb_0011	+	exon	ENSMUSG00000021779	0	0	0	2	3	1	1	0	0	0	0	1	0	0	0	0	0
14:17963061|17963321	mmu-Thrb_0003	http://159.226.67.237:8080/new/circ_detail.php?ID=mmu-Thrb_0003	+	exon	ENSMUSG00000021779	6	1	2	5	5	1	8	3	7	1	4	1	1	1	3	5	0
14:18002528|18011270	mmu-Thrb_0006	http://159.226.67.237:8080/new/circ_detail.php?ID=mmu-Thrb_0006	+	exon	ENSMUSG00000021779	0	0	0	1	0	1	2	0	0	0	1	1	0	0	0	3	1
14:18008569|18011270	mmu-Thrb_0001	http://159.226.67.237:8080/new/circ_detail.php?ID=mmu-Thrb_0001	+	exon	ENSMUSG00000021779	2	2	0	2	1	1	2	2	2	0	0	1	3	0	1	3	1
14:18211779|18222253	mmu-Nr1d2_0002	http://159.226.67.237:8080/new/circ_detail.php?ID=mmu-Nr1d2_0002	-	exon	ENSMUSG00000021775	0	0	0	0	0	0	3	1	0	2	0	1	1	0	1	0	0
14:18544769|18545105	mmu-intergenic_000039	http://159.226.67.237:8080/new/circ_detail.php?ID=mmu-intergenic_000039	-	intergenic		2	2	2	5	0	1	1	0	1	0	1	1	5	0	0	0	5
14:20460159|20464946	mmu-Anxa7_0002	http://159.226.67.237:8080/new/circ_detail.php?ID=mmu-Anxa7_0002	-	exon	ENSMUSG00000021814	1	2	0	0	7	1	4	1	10	3	1	1	1	0	3	2	1
14:20515523|20531860	mmu-Ppp3cb_0005	http://159.226.67.237:8080/new/circ_detail.php?ID=mmu-Ppp3cb_0005	-	exon	ENSMUSG00000021816	0	0	0	0	3	1	0	2	0	0	0	1	0	0	0	0	2
14:20520554|20524502	mmu-Ppp3cb_0003	http://159.226.67.237:8080/new/circ_detail.php?ID=mmu-Ppp3cb_0003	-	exon	ENSMUSG00000021816	0	0	0	0	0	0	2	1	1	0	0	1	1	0	2	0	0
14:20520554|20531860	mmu-Ppp3cb_0002	http://159.226.67.237:8080/new/circ_detail.php?ID=mmu-Ppp3cb_0002	-	exon	ENSMUSG00000021816	1	0	1	0	0	1	1	2	3	1	0	1	1	0	0	1	1
14:20528158|20531860	mmu-Ppp3cb_0004	http://159.226.67.237:8080/new/circ_detail.php?ID=mmu-Ppp3cb_0004	-	exon	ENSMUSG00000021816	0	0	0	0	0	0	0	3	3	0	0	1	0	0	0	0	0
14:20570248|20577586	mmu-Usp54_0002	http://159.226.67.237:8080/new/circ_detail.php?ID=mmu-Usp54_0002	-	exon	ENSMUSG00000034235	0	0	0	2	0	1	1	3	0	1	3	1	2	0	0	2	0
14:20604052|20607905	mmu-Usp54_0003	http://159.226.67.237:8080/new/circ_detail.php?ID=mmu-Usp54_0003	-	exon	ENSMUSG00000034235	1	6	4	2	2	1	7	5	3	3	2	1	0	0	6	0	2
14:20982574|20987118	mmu-Vcl_0005	http://159.226.67.237:8080/new/circ_detail.php?ID=mmu-Vcl_0005	+	exon	ENSMUSG00000021823	0	0	2	1	2	1	0	2	0	1	2	1	0	0	1	0	1
14:21234833|21240571	mmu-Adk_0004	http://159.226.67.237:8080/new/circ_detail.php?ID=mmu-Adk_0004	+	exon	ENSMUSG00000039197	2	7	3	8	6	1	6	1	8	4	3	1	1	6	2	3	3
14:21234833|21318183	mmu-Adk_0006	http://159.226.67.237:8080/new/circ_detail.php?ID=mmu-Adk_0006	+	exon	ENSMUSG00000039197	0	0	3	0	0	1	0	0	0	1	0	1	0	0	0	0	2
14:21516626|21517498	mmu-Kat6b_0029	http://159.226.67.237:8080/new/circ_detail.php?ID=mmu-Kat6b_0029	+	exon	ENSMUSG00000021767	6	17	5	9	13	1	25	23	16	13	9	1	8	7	12	22	19
14:21516626|21530365	mmu-Kat6b_0030	http://159.226.67.237:8080/new/circ_detail.php?ID=mmu-Kat6b_0030	+	exon	ENSMUSG00000021767	0	0	2	2	0	1	1	0	0	4	0	1	0	0	0	0	0
14:21609754|21637640	mmu-Kat6b_0002	http://159.226.67.237:8080/new/circ_detail.php?ID=mmu-Kat6b_0002	+	exon	ENSMUSG00000021767	0	0	1	0	0	1	0	0	0	2	0	1	0	0	3	2	0
14:21618891|21637640	mmu-Kat6b_0001	http://159.226.67.237:8080/new/circ_detail.php?ID=mmu-Kat6b_0001	+	exon	ENSMUSG00000021767	1	2	2	1	4	1	3	6	5	0	3	1	0	1	0	1	2
14:21621955|21637640	mmu-Kat6b_0011	http://159.226.67.237:8080/new/circ_detail.php?ID=mmu-Kat6b_0011	+	exon	ENSMUSG00000021767	0	0	1	0	2	1	0	3	0	1	0	1	0	0	0	1	0
14:21626719|21637640	mmu-Kat6b_0003	http://159.226.67.237:8080/new/circ_detail.php?ID=mmu-Kat6b_0003	+	exon	ENSMUSG00000021767	6	10	11	20	12	1	21	18	22	6	10	1	18	8	4	17	13
14:21626719|21664748	mmu-Kat6b_0021	http://159.226.67.237:8080/new/circ_detail.php?ID=mmu-Kat6b_0021	+	exon	ENSMUSG00000021767	4	5	3	7	12	1	10	3	4	6	6	1	1	3	2	10	5
14:21774963|21783796	mmu-Samd8_0002	http://159.226.67.237:8080/new/circ_detail.php?ID=mmu-Samd8_0002	+	exon	ENSMUSG00000021770	0	0	0	2	0	1	0	0	0	0	0	0	3	0	0	0	0
14:21833801|21838043	mmu-Vdac2_0004	http://159.226.67.237:8080/new/circ_detail.php?ID=mmu-Vdac2_0004	+	exon	ENSMUSG00000021771	0	1	0	0	3	1	0	0	0	0	0	0	0	0	0	2	0
14:21837744|21838618	mmu-Vdac2_0001	http://159.226.67.237:8080/new/circ_detail.php?ID=mmu-Vdac2_0001	+	exon	ENSMUSG00000021771	0	0	1	1	0	1	3	0	1	0	0	1	1	0	2	2	5
14:24190318|24192954	mmu-Dlg5_0003	http://159.226.67.237:8080/new/circ_detail.php?ID=mmu-Dlg5_0003	-	exon	ENSMUSG00000021782	0	3	3	6	4	1	9	5	5	2	4	1	1	2	2	6	9
14:25502655|25581673	mmu-Zmiz1_0003	http://159.226.67.237:8080/new/circ_detail.php?ID=mmu-Zmiz1_0003	+	exon	ENSMUSG00000007817	1	3	2	0	1	1	1	5	1	0	1	1	1	0	0	3	2
14:25572020|25581673	mmu-Zmiz1_0001	http://159.226.67.237:8080/new/circ_detail.php?ID=mmu-Zmiz1_0001	+	exon	ENSMUSG00000007817	0	1	0	0	0	1	3	5	0	0	1	1	0	0	0	0	0
14:26413300|26428316	mmu-Slmap_0050	http://159.226.67.237:8080/new/circ_detail.php?ID=mmu-Slmap_0050	-	exon	ENSMUSG00000021870	0	3	0	7	3	1	5	3	1	0	2	1	2	0	0	5	3
14:26414919|26428316	mmu-Slmap_0043	http://159.226.67.237:8080/new/circ_detail.php?ID=mmu-Slmap_0043	-	exon	ENSMUSG00000021870	2	0	0	7	1	1	1	0	1	0	0	1	1	0	0	0	3
14:26416203|26428316	mmu-Slmap_0007	http://159.226.67.237:8080/new/circ_detail.php?ID=mmu-Slmap_0007	-	exon	ENSMUSG00000021870	3	2	4	6	1	1	12	4	7	5	6	1	4	0	1	1	2
14:26416203|26429910	mmu-Slmap_0002	http://159.226.67.237:8080/new/circ_detail.php?ID=mmu-Slmap_0002	-	exon	ENSMUSG00000021870	2	0	1	1	0	1	0	1	2	1	0	1	1	0	0	3	5
14:26418113|26428316	mmu-Slmap_0020	http://159.226.67.237:8080/new/circ_detail.php?ID=mmu-Slmap_0020	-	exon	ENSMUSG00000021870	0	3	3	6	3	1	10	2	4	2	6	1	5	0	2	5	8
14:26422421|26428316	mmu-Slmap_0018	http://159.226.67.237:8080/new/circ_detail.php?ID=mmu-Slmap_0018	-	exon	ENSMUSG00000021870	0	0	1	2	0	1	1	0	0	4	1	1	0	0	1	3	0
14:26426565|26428316	mmu-Slmap_0019	http://159.226.67.237:8080/new/circ_detail.php?ID=mmu-Slmap_0019	-	exon	ENSMUSG00000021870	0	1	0	2	0	1	3	1	1	3	4	1	0	0	2	0	5
14:26453538|26470400	mmu-Slmap_0009	http://159.226.67.237:8080/new/circ_detail.php?ID=mmu-Slmap_0009	-	exon	ENSMUSG00000021870	0	0	0	0	0	0	1	3	1	0	0	1	0	0	0	0	3
14:26460042|26470400	mmu-Slmap_0001	http://159.226.67.237:8080/new/circ_detail.php?ID=mmu-Slmap_0001	-	exon	ENSMUSG00000021870	1	0	0	0	1	1	1	0	1	2	0	1	0	0	0	5	0
14:26460042|26473971	mmu-Slmap_0021	http://159.226.67.237:8080/new/circ_detail.php?ID=mmu-Slmap_0021	-	exon	ENSMUSG00000021870	0	0	0	0	0	0	2	2	0	0	0	1	0	0	0	1	0
14:26592233|26600524	mmu-Dennd6a_0027	http://159.226.67.237:8080/new/circ_detail.php?ID=mmu-Dennd6a_0027	+	exon	ENSMUSG00000040818	0	0	0	1	0	1	0	0	0	0	0	0	0	0	2	2	0
14:26592233|26619404	mmu-Dennd6a_0009	http://159.226.67.237:8080/new/circ_detail.php?ID=mmu-Dennd6a_0009	+	exon	ENSMUSG00000040818	0	1	0	0	0	1	4	0	1	0	0	1	0	0	0	0	2
14:26603048|26616958	mmu-Dennd6a_0019	http://159.226.67.237:8080/new/circ_detail.php?ID=mmu-Dennd6a_0019	+	exon	ENSMUSG00000040818	0	0	0	0	0	0	2	0	2	0	0	1	0	0	0	1	1
14:26942648|26945601	mmu-Appl1_0003	http://159.226.67.237:8080/new/circ_detail.php?ID=mmu-Appl1_0003	-	exon	ENSMUSG00000040760	1	1	0	4	1	1	2	2	2	1	2	1	1	1	0	2	0
14:26958453|26959466	mmu-Appl1_0026	http://159.226.67.237:8080/new/circ_detail.php?ID=mmu-Appl1_0026	-	exon	ENSMUSG00000040760	2	3	0	0	1	1	1	0	2	1	1	1	0	0	0	3	0
14:27379591|27386169	mmu-Arhgef3_0006	http://159.226.67.237:8080/new/circ_detail.php?ID=mmu-Arhgef3_0006	+	exon	ENSMUSG00000021895	0	0	0	0	3	1	0	0	2	0	2	1	0	0	0	0	1
14:27438599|27442620	mmu-Fam208a_0001	http://159.226.67.237:8080/new/circ_detail.php?ID=mmu-Fam208a_0001	+	exon	ENSMUSG00000040651	9	10	12	22	29	1	22	20	31	27	14	1	8	8	9	25	36
14:27438599|27450049	mmu-Fam208a_0002	http://159.226.67.237:8080/new/circ_detail.php?ID=mmu-Fam208a_0002	+	exon	ENSMUSG00000040651	2	2	0	4	3	1	1	14	3	8	7	1	4	2	5	4	2
14:27438599|27466311	mmu-Fam208a_0004	http://159.226.67.237:8080/new/circ_detail.php?ID=mmu-Fam208a_0004	+	exon	ENSMUSG00000040651	2	0	0	2	3	1	1	2	0	5	3	1	1	1	0	4	1
14:27438599|27467565	mmu-Fam208a_0003	http://159.226.67.237:8080/new/circ_detail.php?ID=mmu-Fam208a_0003	+	exon	ENSMUSG00000040651	0	2	1	0	0	1	1	3	2	2	2	1	0	0	2	2	4
14:27438599|27480091	mmu-Fam208a_0005	http://159.226.67.237:8080/new/circ_detail.php?ID=mmu-Fam208a_0005	+	exon	ENSMUSG00000040651	2	3	1	1	0	1	0	2	2	0	2	1	1	4	3	3	2
14:27438599|27482630	mmu-Fam208a_0047	http://159.226.67.237:8080/new/circ_detail.php?ID=mmu-Fam208a_0047	+	exon	ENSMUSG00000040651	0	0	1	0	5	1	1	1	1	0	0	1	0	0	1	0	2
14:27471618|27480091	mmu-Fam208a_0023	http://159.226.67.237:8080/new/circ_detail.php?ID=mmu-Fam208a_0023	+	exon	ENSMUSG00000040651	0	0	0	0	0	0	2	0	0	0	0	1	2	0	0	0	0
14:27483808|27486950	mmu-Ccdc66_0005	http://159.226.67.237:8080/new/circ_detail.php?ID=mmu-Ccdc66_0005	-	exon	ENSMUSG00000046753	0	0	0	1	6	1	0	2	1	0	0	1	0	0	0	1	0
14:30765963|30777992	mmu-Sfmbt1_0013	http://159.226.67.237:8080/new/circ_detail.php?ID=mmu-Sfmbt1_0013	+	exon	ENSMUSG00000006527	0	0	1	3	1	1	1	1	0	2	1	1	0	0	0	0	1
14:30783943|30787607	mmu-Sfmbt1_0004	http://159.226.67.237:8080/new/circ_detail.php?ID=mmu-Sfmbt1_0004	+	exon	ENSMUSG00000006527	0	1	0	1	1	1	1	2	2	2	0	1	0	0	0	1	0
14:31006459|31010409	mmu-Glt8d1_0001	http://159.226.67.237:8080/new/circ_detail.php?ID=mmu-Glt8d1_0001	+	exon	ENSMUSG00000021916	0	2	1	1	0	1	1	3	0	1	1	1	0	1	2	0	1
14:31030844|31036059	mmu-Pbrm1_0009	http://159.226.67.237:8080/new/circ_detail.php?ID=mmu-Pbrm1_0009	+	exon	ENSMUSG00000042323	2	13	6	7	5	1	13	0	7	7	3	1	8	6	10	5	7
14:31030844|31040531	mmu-Pbrm1_0042	http://159.226.67.237:8080/new/circ_detail.php?ID=mmu-Pbrm1_0042	+	exon	ENSMUSG00000042323	0	0	0	0	0	0	1	1	0	0	1	1	0	0	0	2	3
14:31040433|31061745	mmu-Pbrm1_0043	http://159.226.67.237:8080/new/circ_detail.php?ID=mmu-Pbrm1_0043	+	exon	ENSMUSG00000042323	2	0	0	0	0	1	0	0	0	0	0	0	0	2	0	0	0
14:31061469|31074982	mmu-Pbrm1_0010	http://159.226.67.237:8080/new/circ_detail.php?ID=mmu-Pbrm1_0010	+	exon	ENSMUSG00000042323	1	5	6	9	6	1	6	11	4	5	1	1	3	1	0	10	7
14:31061469|31089622	mmu-Pbrm1_0002	http://159.226.67.237:8080/new/circ_detail.php?ID=mmu-Pbrm1_0002	+	exon	ENSMUSG00000042323	2	30	12	13	12	1	12	6	10	6	7	1	8	5	10	12	7
14:31106349|31107107	mmu-Pbrm1_0069	http://159.226.67.237:8080/new/circ_detail.php?ID=mmu-Pbrm1_0069	+	intron	ENSMUSG00000042323ENSMUSG00000058351	0	1	0	3	4	1	0	1	5	0	0	1	0	0	0	0	0
14:31184942|31191548	mmu-Nisch_0006	http://159.226.67.237:8080/new/circ_detail.php?ID=mmu-Nisch_0006	-	exon	ENSMUSG00000021910	0	2	0	5	0	1	2	0	0	0	0	1	0	2	1	0	2
14:31479524|31492456	mmu-Mettl6_0003	http://159.226.67.237:8080/new/circ_detail.php?ID=mmu-Mettl6_0003	-	exon	ENSMUSG00000021891	0	0	0	0	0	0	3	0	1	2	0	1	3	1	3	0	0
14:31482791|31492456	mmu-Mettl6_0001	http://159.226.67.237:8080/new/circ_detail.php?ID=mmu-Mettl6_0001	-	exon	ENSMUSG00000021891	0	0	4	1	1	1	9	2	0	0	1	1	4	0	1	4	5
14:32208157|32217734	mmu-Parg_0004	http://159.226.67.237:8080/new/circ_detail.php?ID=mmu-Parg_0004	+	exon	ENSMUSG00000021911	0	0	1	0	0	1	0	0	3	2	0	1	0	0	0	0	1
14:32238531|32242346	mmu-Parg_0003	http://159.226.67.237:8080/new/circ_detail.php?ID=mmu-Parg_0003	+	exon	ENSMUSG00000021911	0	0	1	2	2	1	0	2	0	0	0	1	0	2	0	0	1
14:32250017|32262831	mmu-Parg_0002	http://159.226.67.237:8080/new/circ_detail.php?ID=mmu-Parg_0002	+	exon	ENSMUSG00000021911	0	1	0	0	0	1	0	1	6	1	0	1	0	0	1	2	3
14:32526149|32541354	mmu-Ercc6_0008	http://159.226.67.237:8080/new/circ_detail.php?ID=mmu-Ercc6_0008	+	exon	ENSMUSG00000054051	1	0	1	1	1	1	0	0	0	3	0	1	1	1	0	2	0
14:32526149|32552710	mmu-Ercc6_0013	http://159.226.67.237:8080/new/circ_detail.php?ID=mmu-Ercc6_0013	+	exon	ENSMUSG00000054051	0	0	0	2	5	1	3	3	0	4	0	1	0	0	1	3	3
14:32557839|32559717	mmu-Ercc6_0020	http://159.226.67.237:8080/new/circ_detail.php?ID=mmu-Ercc6_0020	+	intron	ENSMUSG00000054051	0	1	1	0	2	1	5	0	0	0	0	1	3	0	0	1	0
14:33402624|33411024	mmu-Mapk8_0001	http://159.226.67.237:8080/new/circ_detail.php?ID=mmu-Mapk8_0001	-	exon	ENSMUSG00000021936	0	2	2	3	2	1	2	0	3	4	4	1	2	0	0	0	3
14:34334112|34340018	mmu-Glud1_0001	http://159.226.67.237:8080/new/circ_detail.php?ID=mmu-Glud1_0001	+	exon	ENSMUSG00000021794	0	0	0	0	0	0	2	0	0	1	0	1	0	0	0	0	2
14:34422560|34425138	mmu-Bmpr1a_0004	http://159.226.67.237:8080/new/circ_detail.php?ID=mmu-Bmpr1a_0004	-	exon	ENSMUSG00000021796	0	2	0	0	0	1	1	3	2	1	0	1	0	0	0	0	0
14:34422560|34429800	mmu-Bmpr1a_0003	http://159.226.67.237:8080/new/circ_detail.php?ID=mmu-Bmpr1a_0003	-	exon	ENSMUSG00000021796	0	0	0	2	0	1	3	1	0	0	1	1	0	0	0	1	2
14:34441099|34447978	mmu-Bmpr1a_0006	http://159.226.67.237:8080/new/circ_detail.php?ID=mmu-Bmpr1a_0006	-	exon	ENSMUSG00000021796	0	0	0	3	1	1	1	0	0	0	0	1	0	0	1	1	3
14:34536565|34544417	mmu-Ldb3_0004	http://159.226.67.237:8080/new/circ_detail.php?ID=mmu-Ldb3_0004	-	exon	ENSMUSG00000021798	0	0	0	1	0	1	0	0	0	2	1	1	0	0	0	2	0
14:34691682|34695105	mmu-Wapal_0002	http://159.226.67.237:8080/new/circ_detail.php?ID=mmu-Wapal_0002	+	exon	ENSMUSG00000041408	6	7	4	11	8	1	18	13	21	14	11	1	8	0	4	23	14
14:34730549|34731609	mmu-Wapal_0006	http://159.226.67.237:8080/new/circ_detail.php?ID=mmu-Wapal_0006	+	exon	ENSMUSG00000041408	0	0	0	0	1	1	0	0	2	1	1	1	2	0	0	0	1
14:34737856|34739438	mmu-Wapal_0023	http://159.226.67.237:8080/new/circ_detail.php?ID=mmu-Wapal_0023	+	exon	ENSMUSG00000041408	0	0	0	0	0	0	0	0	0	1	0	1	0	0	0	4	2
14:34739231|34744904	mmu-Wapal_0041	http://159.226.67.237:8080/new/circ_detail.php?ID=mmu-Wapal_0041	+	exon	ENSMUSG00000041408	0	0	1	1	0	1	0	0	0	0	0	0	0	0	0	2	2
14:36896255|36909212	mmu-Ccser2_0002	http://159.226.67.237:8080/new/circ_detail.php?ID=mmu-Ccser2_0002	-	exon	ENSMUSG00000058690	1	4	1	4	3	1	8	3	2	1	1	1	2	0	2	4	6
14:36909017|36926929	mmu-Ccser2_0013	http://159.226.67.237:8080/new/circ_detail.php?ID=mmu-Ccser2_0013	-	exon	ENSMUSG00000058690	0	0	0	0	0	0	2	0	0	0	0	1	2	0	0	0	0
14:36926839|36941264	mmu-Ccser2_0007	http://159.226.67.237:8080/new/circ_detail.php?ID=mmu-Ccser2_0007	-	exon	ENSMUSG00000058690	1	0	1	0	0	1	0	1	0	0	1	1	1	3	2	0	1
14:36938584|36941264	mmu-Ccser2_0001	http://159.226.67.237:8080/new/circ_detail.php?ID=mmu-Ccser2_0001	-	exon	ENSMUSG00000058690	0	0	0	1	2	1	8	3	1	1	3	1	4	0	0	0	0
14:40815744|40820835	mmu-Sh2d4b_0003	http://159.226.67.237:8080/new/circ_detail.php?ID=mmu-Sh2d4b_0003	-	exon	ENSMUSG00000037833	0	0	0	0	4	1	2	0	0	0	0	1	0	0	0	1	0
14:40840225|40874239	mmu-Sh2d4b_0001	http://159.226.67.237:8080/new/circ_detail.php?ID=mmu-Sh2d4b_0001	-	exon	ENSMUSG00000037833	3	6	3	2	3	1	7	6	1	9	1	1	0	0	0	5	2
14:45334653|45343727	mmu-Psmc6_0001	http://159.226.67.237:8080/new/circ_detail.php?ID=mmu-Psmc6_0001	+	exon	ENSMUSG00000021832	2	2	7	0	2	1	1	2	3	8	0	1	1	1	0	4	0
14:45601565|45629753	mmu-Ddhd1_0003	http://159.226.67.237:8080/new/circ_detail.php?ID=mmu-Ddhd1_0003	-	exon	ENSMUSG00000037697	0	0	2	1	1	1	0	0	1	2	4	1	3	1	2	1	1
14:45616530|45629753	mmu-Ddhd1_0005	http://159.226.67.237:8080/new/circ_detail.php?ID=mmu-Ddhd1_0005	-	exon	ENSMUSG00000037697	0	1	0	0	3	1	1	3	0	0	0	1	0	0	3	3	3
14:46762528|46768897	mmu-Cdkn3_0002	http://159.226.67.237:8080/new/circ_detail.php?ID=mmu-Cdkn3_0002	+	exon	ENSMUSG00000037628	0	5	1	1	1	1	8	3	2	0	1	1	0	0	0	4	3
14:47016277|47016795	mmu-Samd4_0001	http://159.226.67.237:8080/new/circ_detail.php?ID=mmu-Samd4_0001	+	exon	ENSMUSG00000021838	1	5	2	8	8	1	22	8	15	12	9	1	8	3	2	0	11
14:47016277|47017410	mmu-Samd4_0019	http://159.226.67.237:8080/new/circ_detail.php?ID=mmu-Samd4_0019	+	intron	ENSMUSG00000021838	0	4	0	0	2	1	0	0	0	0	0	0	0	0	0	2	0
14:47016277|47053113	mmu-Samd4_0003	http://159.226.67.237:8080/new/circ_detail.php?ID=mmu-Samd4_0003	+	exon	ENSMUSG00000021838	1	2	0	0	0	1	2	0	0	1	0	1	1	0	0	2	0
14:47052850|47077592	mmu-Samd4_0002	http://159.226.67.237:8080/new/circ_detail.php?ID=mmu-Samd4_0002	+	exon	ENSMUSG00000021838	0	3	0	3	1	1	0	1	4	2	0	1	0	0	2	0	4
14:47064220|47096174	mmu-Samd4_0012	http://159.226.67.237:8080/new/circ_detail.php?ID=mmu-Samd4_0012	+	exon	ENSMUSG00000021838	2	1	4	2	2	1	3	0	1	2	0	1	1	0	2	2	4
14:47708802|47712508	mmu-Ktn1_0028	http://159.226.67.237:8080/new/circ_detail.php?ID=mmu-Ktn1_0028	+	exon	ENSMUSG00000021843	2	5	0	0	0	1	0	0	0	3	0	1	0	0	0	5	2
14:47714632|47720285	mmu-Ktn1_0027	http://159.226.67.237:8080/new/circ_detail.php?ID=mmu-Ktn1_0027	+	exon	ENSMUSG00000021843	1	0	0	1	2	1	2	1	0	2	1	1	1	0	7	3	0
14:48168197|48179276	mmu-Peli2_0004	http://159.226.67.237:8080/new/circ_detail.php?ID=mmu-Peli2_0004	+	intron	ENSMUSG00000021846	2	2	1	8	3	1	5	5	7	3	1	1	2	1	7	8	2
14:48483250|48486910	mmu-Tmem260_0017	http://159.226.67.237:8080/new/circ_detail.php?ID=mmu-Tmem260_0017	+	exon	ENSMUSG00000036339	0	0	1	2	2	1	4	8	4	2	3	1	2	1	2	2	4
14:49033271|49039383	mmu-Exoc5_0008	http://159.226.67.237:8080/new/circ_detail.php?ID=mmu-Exoc5_0008	-	exon	ENSMUSG00000061244	0	0	0	0	0	0	0	2	0	1	2	1	0	0	0	1	1
14:49033271|49042549	mmu-Exoc5_0001	http://159.226.67.237:8080/new/circ_detail.php?ID=mmu-Exoc5_0001	-	exon	ENSMUSG00000061244	4	0	2	1	2	1	4	5	0	3	0	1	5	1	0	3	4
14:49033271|49052392	mmu-Exoc5_0004	http://159.226.67.237:8080/new/circ_detail.php?ID=mmu-Exoc5_0004	-	exon	ENSMUSG00000061244	1	3	0	1	1	1	0	3	1	1	1	1	2	1	0	3	3
14:49035999|49039383	mmu-Exoc5_0027	http://159.226.67.237:8080/new/circ_detail.php?ID=mmu-Exoc5_0027	-	exon	ENSMUSG00000061244	0	0	0	0	4	1	0	0	2	1	0	1	0	3	0	1	4
14:51906284|51907619	mmu-Ndrg2_0003	http://159.226.67.237:8080/new/circ_detail.php?ID=mmu-Ndrg2_0003	+	antisense	ENSMUSG00000004558	0	1	4	0	5	1	2	0	2	2	1	1	6	0	1	1	0
14:51994880|51996407	mmu-Arhgef40_0001	http://159.226.67.237:8080/new/circ_detail.php?ID=mmu-Arhgef40_0001	+	exon	ENSMUSG00000004562	1	0	3	3	0	1	3	1	1	1	0	1	2	0	1	1	8
14:52081260|52084391	mmu-Hnrnpc_0002	http://159.226.67.237:8080/new/circ_detail.php?ID=mmu-Hnrnpc_0002	-	exon	ENSMUSG00000060373	0	2	0	0	0	1	0	0	2	0	0	1	0	0	0	0	0
14:54662168|54667161	mmu-Acin1_0001	http://159.226.67.237:8080/new/circ_detail.php?ID=mmu-Acin1_0001	-	exon	ENSMUSG00000022185	8	12	7	11	26	1	12	11	8	14	1	1	13	7	9	15	14
14:54662168|54679352	mmu-Acin1_0005	http://159.226.67.237:8080/new/circ_detail.php?ID=mmu-Acin1_0005	-	exon	ENSMUSG00000022185	0	3	0	0	0	1	5	1	1	0	0	1	0	0	0	1	4
14:54758439|54759745	mmu-Slc7a8_0001	http://159.226.67.237:8080/new/circ_detail.php?ID=mmu-Slc7a8_0001	-	exon	ENSMUSG00000022180	0	0	0	2	0	1	5	2	0	3	1	1	0	0	0	2	0
14:54942353|54970810	mmu-Myh7_0038	http://159.226.67.237:8080/new/circ_detail.php?ID=mmu-Myh7_0038	-	exon/intergenic	ENSMUSG00000053093	0	0	0	0	0	0	0	0	0	2	7	1	0	0	0	5	0
14:54944661|54972963	mmu-Myh7_0001	http://159.226.67.237:8080/new/circ_detail.php?ID=mmu-Myh7_0001	-	exon/intergenic	ENSMUSG00000053093	32	6	17	46	15	1	30	0	0	11	3	1	7	16	10	29	15
14:54946313|54973196	mmu-RP23-93K3_0002	http://159.226.67.237:8080/new/circ_detail.php?ID=mmu-RP23-93K3_0002	-	exon/intergenic	ENSMUSG00000101680	0	22	0	16	9	1	22	24	6	6	0	1	0	12	0	0	15
14:54948081|54974066	mmu-RP23-93K3_0019	http://159.226.67.237:8080/new/circ_detail.php?ID=mmu-RP23-93K3_0019	-	exon/intergenic	ENSMUSG00000101680	14	41	26	0	37	1	0	0	0	0	0	0	17	4	0	0	0
14:54949338|54950178	mmu-Myh6_0144	http://159.226.67.237:8080/new/circ_detail.php?ID=mmu-Myh6_0144	-	Non-Repeat	ENSMUSG00000040752	0	2	0	0	0	1	0	1	0	2	0	1	0	0	0	0	0
14:54949338|54975417	mmu-RP23-93K3_0003	http://159.226.67.237:8080/new/circ_detail.php?ID=mmu-RP23-93K3_0003	-	exon/intergenic	ENSMUSG00000101680	13	0	22	0	29	1	0	19	8	19	12	1	20	9	3	0	0
14:54949845|54950178	mmu-Myh6_0001	http://159.226.67.237:8080/new/circ_detail.php?ID=mmu-Myh6_0001	-	Non-Repeat	ENSMUSG00000040752	8	0	6	2	6	1	5	1	4	5	0	1	0	6	4	10	0
14:54950264|54952336	mmu-Myh6_0012	http://159.226.67.237:8080/new/circ_detail.php?ID=mmu-Myh6_0012	-	exon	ENSMUSG00000040752	1	0	0	4	0	1	1	1	1	2	1	1	0	0	0	0	1
14:54952246|54979562	mmu-Gm17428_0006	http://159.226.67.237:8080/new/circ_detail.php?ID=mmu-Gm17428_0006	-	exon/intergenic	ENSMUSG00000090889	77	0	0	0	0	1	0	0	0	0	0	0	0	21	0	0	0
14:54963896|54991994	mmu-Gm17428_0001	http://159.226.67.237:8080/new/circ_detail.php?ID=mmu-Gm17428_0001	-	exon/intergenic	ENSMUSG00000090889	0	0	0	0	0	0	0	125	0	0	101	1	0	0	0	0	0
14:54976025|55001475	mmu-Gm17428_0035	http://159.226.67.237:8080/new/circ_detail.php?ID=mmu-Gm17428_0035	+	exon	ENSMUSG00000090889	0	0	0	0	0	0	3	0	0	0	0	1	0	0	2	0	0
14:54978471|54982345	mmu-Myh7_0004	http://159.226.67.237:8080/new/circ_detail.php?ID=mmu-Myh7_0004	+	antisense	ENSMUSG00000053093	2	2	1	2	2	1	3	3	1	2	0	1	2	3	0	0	0
14:54978471|54996713	mmu-Myh7_0009	http://159.226.67.237:8080/new/circ_detail.php?ID=mmu-Myh7_0009	+	exon/intergenic	ENSMUSG00000053093	0	0	0	1	3	1	0	0	1	0	0	1	3	0	1	0	0
14:54983242|54983785	mmu-Myh7_0014	http://159.226.67.237:8080/new/circ_detail.php?ID=mmu-Myh7_0014	-	exon	ENSMUSG00000053093	0	0	0	0	0	0	0	2	0	2	0	1	0	0	1	0	0
14:54990760|54996713	mmu-Myh7_0030	http://159.226.67.237:8080/new/circ_detail.php?ID=mmu-Myh7_0030	+	exon/intergenic	ENSMUSG00000053093	1	3	0	0	1	1	2	0	0	0	0	1	0	0	0	0	0
14:54990760|55001475	mmu-Myh7_0013	http://159.226.67.237:8080/new/circ_detail.php?ID=mmu-Myh7_0013	+	exon/intergenic	ENSMUSG00000053093	2	0	0	0	3	1	1	0	0	0	0	1	1	0	3	0	1
14:55502225|55503031	mmu-Lrrc16b_0001	http://159.226.67.237:8080/new/circ_detail.php?ID=mmu-Lrrc16b_0001	+	exon	ENSMUSG00000022211	0	0	2	0	1	1	0	0	2	0	0	1	0	0	0	0	0
14:56627390|56635822	mmu-Parp4_0002	http://159.226.67.237:8080/new/circ_detail.php?ID=mmu-Parp4_0002	+	exon	ENSMUSG00000054509	0	0	0	1	1	1	2	2	0	0	0	1	0	0	0	1	0
14:56672405|56678818	mmu-Mphosph8_0001	http://159.226.67.237:8080/new/circ_detail.php?ID=mmu-Mphosph8_0001	+	exon	ENSMUSG00000079184	0	0	0	1	0	1	3	0	7	0	0	1	1	0	0	0	1
14:56748835|56764244	mmu-Pspc1_0006	http://159.226.67.237:8080/new/circ_detail.php?ID=mmu-Pspc1_0006	-	exon	ENSMUSG00000021938	0	0	0	0	0	0	2	0	1	0	0	1	0	1	2	0	0
14:56748835|56772006	mmu-Pspc1_0002	http://159.226.67.237:8080/new/circ_detail.php?ID=mmu-Pspc1_0002	-	exon	ENSMUSG00000021938	0	1	1	0	3	1	6	5	4	7	3	1	0	1	0	2	4
14:56758630|56764244	mmu-Pspc1_0003	http://159.226.67.237:8080/new/circ_detail.php?ID=mmu-Pspc1_0003	-	exon	ENSMUSG00000021938	0	0	1	1	0	1	2	1	1	2	2	1	0	0	1	0	0
14:56758630|56772006	mmu-Pspc1_0007	http://159.226.67.237:8080/new/circ_detail.php?ID=mmu-Pspc1_0007	-	exon	ENSMUSG00000021938	2	1	0	0	0	1	2	1	0	0	0	1	0	0	0	2	0
14:56804149|56804863	mmu-Zmym5_0001	http://159.226.67.237:8080/new/circ_detail.php?ID=mmu-Zmym5_0001	-	exon	ENSMUSG00000040123	0	0	0	1	0	1	4	3	0	1	0	1	0	0	0	0	0
14:56804415|56804863	mmu-Zmym5_0002	http://159.226.67.237:8080/new/circ_detail.php?ID=mmu-Zmym5_0002	-	Non-Repeat	ENSMUSG00000040123	0	1	0	0	0	1	2	0	0	0	0	1	0	0	0	0	3
14:56947947|56950328	mmu-Zmym2_0002	http://159.226.67.237:8080/new/circ_detail.php?ID=mmu-Zmym2_0002	+	exon	ENSMUSG00000021945	0	0	4	2	1	1	1	1	2	3	0	1	0	0	2	0	0
14:56947947|56957103	mmu-Zmym2_0009	http://159.226.67.237:8080/new/circ_detail.php?ID=mmu-Zmym2_0009	+	exon	ENSMUSG00000021945	0	1	0	0	3	1	0	1	0	0	0	1	0	0	0	0	3
14:57437177|57455547	mmu-Ift88_0016	http://159.226.67.237:8080/new/circ_detail.php?ID=mmu-Ift88_0016	+	exon	ENSMUSG00000040040	0	0	6	0	0	1	0	0	2	0	0	1	0	2	0	0	0
14:57586580|57618236	mmu-Xpo4_0012	http://159.226.67.237:8080/new/circ_detail.php?ID=mmu-Xpo4_0012	-	exon	ENSMUSG00000021952	1	0	0	0	0	1	0	0	0	0	0	0	2	0	0	2	0
14:57696120|57697498	mmu-Lats2_0002	http://159.226.67.237:8080/new/circ_detail.php?ID=mmu-Lats2_0002	-	exon	ENSMUSG00000021959	1	2	0	0	0	1	0	0	0	1	0	1	0	0	1	3	2
14:57733878|57734418	mmu-Lats2_0004	http://159.226.67.237:8080/new/circ_detail.php?ID=mmu-Lats2_0004	-	5-utr	ENSMUSG00000021959	0	0	0	2	2	1	3	0	0	4	2	1	4	0	1	1	0
14:57846921|57865641	mmu-Zdhhc20_0008	http://159.226.67.237:8080/new/circ_detail.php?ID=mmu-Zdhhc20_0008	-	exon	ENSMUSG00000021969	0	1	1	0	0	1	1	2	3	1	0	1	1	0	0	0	0
14:57856610|57865641	mmu-Zdhhc20_0002	http://159.226.67.237:8080/new/circ_detail.php?ID=mmu-Zdhhc20_0002	-	exon	ENSMUSG00000021969	0	4	3	0	0	1	5	2	0	3	2	1	0	0	3	1	1
14:57856610|57878459	mmu-Zdhhc20_0001	http://159.226.67.237:8080/new/circ_detail.php?ID=mmu-Zdhhc20_0001	-	exon	ENSMUSG00000021969	2	5	5	3	5	1	0	8	8	1	2	1	4	0	4	8	2
14:57865521|57878459	mmu-Zdhhc20_0025	http://159.226.67.237:8080/new/circ_detail.php?ID=mmu-Zdhhc20_0025	-	exon	ENSMUSG00000021969	0	0	0	1	0	1	2	2	3	0	2	1	2	0	1	2	3
14:57932238|57955030	mmu-Micu2_0003	http://159.226.67.237:8080/new/circ_detail.php?ID=mmu-Micu2_0003	-	exon	ENSMUSG00000021973	0	0	0	2	0	1	0	0	1	2	0	1	2	2	0	1	0
14:57943588|57955030	mmu-Micu2_0001	http://159.226.67.237:8080/new/circ_detail.php?ID=mmu-Micu2_0001	-	exon	ENSMUSG00000021973	0	2	1	2	0	1	0	2	3	2	0	1	3	0	1	3	4
14:59406646|59419561	mmu-Setdb2_0006	http://159.226.67.237:8080/new/circ_detail.php?ID=mmu-Setdb2_0006	-	exon	ENSMUSG00000071350	0	2	2	2	0	1	0	0	1	0	0	1	4	0	0	0	0
14:60238452|60247466	mmu-Nupl1_0013	http://159.226.67.237:8080/new/circ_detail.php?ID=mmu-Nupl1_0013	-	exon	ENSMUSG00000063895	0	1	0	0	2	1	0	0	0	0	0	0	1	0	0	3	1
14:60239481|60247466	mmu-Nupl1_0012	http://159.226.67.237:8080/new/circ_detail.php?ID=mmu-Nupl1_0012	-	exon	ENSMUSG00000063895	0	0	0	3	0	1	0	4	3	0	0	1	0	0	4	2	2
14:60706714|60709569	mmu-Spata13_0004	http://159.226.67.237:8080/new/circ_detail.php?ID=mmu-Spata13_0004	+	exon	ENSMUSG00000021990	0	3	1	3	1	1	6	5	3	1	3	1	3	1	2	6	7
14:60749963|60751867	mmu-Spata13_0002	http://159.226.67.237:8080/new/circ_detail.php?ID=mmu-Spata13_0002	+	exon	ENSMUSG00000021990	2	0	1	3	0	1	2	0	0	0	0	1	1	0	0	1	1
14:60787295|60875307	mmu-Mipep_0019	http://159.226.67.237:8080/new/circ_detail.php?ID=mmu-Mipep_0019	+	exon	ENSMUSG00000021993	0	0	0	0	0	0	0	0	0	0	0	0	2	0	0	0	2
14:60843208|60875307	mmu-Mipep_0018	http://159.226.67.237:8080/new/circ_detail.php?ID=mmu-Mipep_0018	+	exon	ENSMUSG00000021993	2	5	11	4	6	1	4	5	2	3	2	1	3	1	4	2	8
14:61545682|61549860	mmu-Spryd7_0003	http://159.226.67.237:8080/new/circ_detail.php?ID=mmu-Spryd7_0003	-	exon	ENSMUSG00000021930	0	2	0	0	0	1	0	1	1	0	0	1	1	0	3	2	1
14:61632437|61644059	mmu-Dleu2_0001	http://159.226.67.237:8080/new/circ_detail.php?ID=mmu-Dleu2_0001	-	exon	ENSMUSG00000097589	0	0	0	1	1	1	0	0	0	0	3	1	1	0	0	0	3
14:62925130|62934402	mmu-Wdfy2_0006	http://159.226.67.237:8080/new/circ_detail.php?ID=mmu-Wdfy2_0006	+	exon	ENSMUSG00000014547	0	1	0	1	0	1	1	3	1	1	1	1	0	0	1	2	3
14:63864216|63878188	mmu-Pinx1_0005	http://159.226.67.237:8080/new/circ_detail.php?ID=mmu-Pinx1_0005	+	exon	ENSMUSG00000021958	0	0	0	0	0	0	0	0	0	0	0	0	2	0	0	2	0
14:64748446|64757584	mmu-Kif13b_0018	http://159.226.67.237:8080/new/circ_detail.php?ID=mmu-Kif13b_0018	+	exon	ENSMUSG00000060012	0	1	0	2	2	1	5	2	1	3	0	1	0	1	0	0	1
14:64779314|64788519	mmu-Kif13b_0017	http://159.226.67.237:8080/new/circ_detail.php?ID=mmu-Kif13b_0017	+	exon	ENSMUSG00000060012	0	0	2	0	1	1	0	0	2	4	0	1	1	0	0	1	0
14:64825601|64828668	mmu-Hmbox1_0001	http://159.226.67.237:8080/new/circ_detail.php?ID=mmu-Hmbox1_0001	-	exon	ENSMUSG00000021972	3	1	1	0	1	1	2	7	2	3	0	1	1	1	2	8	5
14:64887575|64897126	mmu-Hmbox1_0003	http://159.226.67.237:8080/new/circ_detail.php?ID=mmu-Hmbox1_0003	-	exon	ENSMUSG00000021972	2	0	0	0	0	1	0	0	2	0	0	1	0	0	0	0	0
14:64896650|64897126	mmu-Hmbox1_0002	http://159.226.67.237:8080/new/circ_detail.php?ID=mmu-Hmbox1_0002	-	exon	ENSMUSG00000021972	0	0	0	0	0	0	1	0	0	1	0	1	2	0	2	0	0
14:64896650|64903318	mmu-Hmbox1_0007	http://159.226.67.237:8080/new/circ_detail.php?ID=mmu-Hmbox1_0007	-	exon	ENSMUSG00000021972	0	1	0	0	0	1	0	0	1	0	0	1	0	2	0	0	2
14:65066683|65080475	mmu-Extl3_0002	http://159.226.67.237:8080/new/circ_detail.php?ID=mmu-Extl3_0002	-	exon	ENSMUSG00000021978	0	0	2	0	3	1	0	0	0	2	1	1	0	1	1	1	1
14:66187443|66190234	mmu-Ptk2b_0001	http://159.226.67.237:8080/new/circ_detail.php?ID=mmu-Ptk2b_0001	-	exon	ENSMUSG00000059456	0	0	2	0	0	1	0	0	0	3	0	1	0	0	0	0	2
14:66813126|66834376	mmu-Dpysl2_0005	http://159.226.67.237:8080/new/circ_detail.php?ID=mmu-Dpysl2_0005	-	exon	ENSMUSG00000022048	0	1	0	0	2	1	1	1	0	1	1	1	0	0	0	0	2
14:66824345|66829982	mmu-Dpysl2_0004	http://159.226.67.237:8080/new/circ_detail.php?ID=mmu-Dpysl2_0004	-	exon	ENSMUSG00000022048	1	2	2	7	1	1	2	1	0	2	1	1	3	0	1	0	2
14:66824345|66834376	mmu-Dpysl2_0001	http://159.226.67.237:8080/new/circ_detail.php?ID=mmu-Dpysl2_0001	-	exon	ENSMUSG00000022048	0	0	1	0	0	1	0	0	1	2	1	1	2	2	0	1	1
14:66828771|66834376	mmu-Dpysl2_0011	http://159.226.67.237:8080/new/circ_detail.php?ID=mmu-Dpysl2_0011	-	exon	ENSMUSG00000022048	0	0	0	0	0	0	2	2	1	1	0	1	0	0	0	1	2
14:67839547|67846137	mmu-Dock5_0005	http://159.226.67.237:8080/new/circ_detail.php?ID=mmu-Dock5_0005	-	exon	ENSMUSG00000044447	0	0	2	0	2	1	0	0	0	0	0	0	0	1	0	0	0
14:70141611|70142531	mmu-Ccar2_0002	http://159.226.67.237:8080/new/circ_detail.php?ID=mmu-Ccar2_0002	-	exon	ENSMUSG00000033712	0	1	0	1	0	1	5	1	0	0	0	1	1	0	0	3	0
14:70217947|70267506	mmu-Ppp3cc_0012	http://159.226.67.237:8080/new/circ_detail.php?ID=mmu-Ppp3cc_0012	-	exon	ENSMUSG00000022092	0	0	0	0	0	0	2	0	0	0	2	1	0	0	0	0	1
14:70224310|70267506	mmu-Ppp3cc_0005	http://159.226.67.237:8080/new/circ_detail.php?ID=mmu-Ppp3cc_0005	-	exon	ENSMUSG00000022092	0	0	0	0	0	0	0	0	0	2	0	1	0	0	1	0	2
14:70235140|70256471	mmu-Ppp3cc_0018	http://159.226.67.237:8080/new/circ_detail.php?ID=mmu-Ppp3cc_0018	-	exon	ENSMUSG00000022092	0	1	0	0	1	1	0	2	1	0	0	1	0	2	0	0	0
14:70235140|70267506	mmu-Ppp3cc_0013	http://159.226.67.237:8080/new/circ_detail.php?ID=mmu-Ppp3cc_0013	-	exon	ENSMUSG00000022092	3	7	1	11	8	1	6	5	5	2	0	1	8	4	13	6	10
14:70236478|70267506	mmu-Ppp3cc_0011	http://159.226.67.237:8080/new/circ_detail.php?ID=mmu-Ppp3cc_0011	-	exon	ENSMUSG00000022092	0	0	2	1	1	1	2	0	2	2	0	1	3	0	1	0	3
14:70245853|70267506	mmu-Ppp3cc_0003	http://159.226.67.237:8080/new/circ_detail.php?ID=mmu-Ppp3cc_0003	-	exon	ENSMUSG00000022092	2	0	4	0	3	1	0	0	1	1	1	1	2	2	2	1	0
14:70256360|70267506	mmu-Ppp3cc_0001	http://159.226.67.237:8080/new/circ_detail.php?ID=mmu-Ppp3cc_0001	-	exon	ENSMUSG00000022092	5	11	2	2	5	1	4	6	8	11	1	1	8	3	2	4	7
14:70266630|70267506	mmu-Ppp3cc_0002	http://159.226.67.237:8080/new/circ_detail.php?ID=mmu-Ppp3cc_0002	-	exon	ENSMUSG00000022092	0	2	0	1	0	1	1	2	0	0	0	1	0	0	2	3	0
14:70678079|70682847	mmu-Xpo7_0006	http://159.226.67.237:8080/new/circ_detail.php?ID=mmu-Xpo7_0006	-	exon	ENSMUSG00000022100	0	0	0	0	0	0	0	2	0	0	0	1	0	0	0	0	3
14:70678079|70682850	mmu-Xpo7_0001	http://159.226.67.237:8080/new/circ_detail.php?ID=mmu-Xpo7_0001	-	exon	ENSMUSG00000022100	0	11	6	2	1	1	7	10	10	6	1	1	3	3	2	10	8
14:70895772|70926072	mmu-Gfra2_0002	http://159.226.67.237:8080/new/circ_detail.php?ID=mmu-Gfra2_0002	+	exon	ENSMUSG00000022103	0	0	0	0	0	0	2	0	0	0	0	1	0	0	0	2	0
14:72563484|72584844	mmu-Fndc3a_0018	http://159.226.67.237:8080/new/circ_detail.php?ID=mmu-Fndc3a_0018	-	exon	ENSMUSG00000033487	3	1	3	3	5	1	4	3	5	5	7	1	2	3	5	2	9
14:72652016|72683771	mmu-Fndc3a_0004	http://159.226.67.237:8080/new/circ_detail.php?ID=mmu-Fndc3a_0004	-	exon	ENSMUSG00000033487	2	3	0	0	0	1	2	3	3	2	0	1	0	1	0	0	1
14:73211604|73216779	mmu-Rb1_0021	http://159.226.67.237:8080/new/circ_detail.php?ID=mmu-Rb1_0021	-	exon	ENSMUSG00000022105	1	0	0	2	0	1	1	1	0	3	0	1	0	0	0	0	1
14:73262529|73265632	mmu-Rb1_0006	http://159.226.67.237:8080/new/circ_detail.php?ID=mmu-Rb1_0006	-	exon	ENSMUSG00000022105	0	0	0	1	0	1	1	0	0	0	0	1	0	0	1	2	2
14:73262529|73269198	mmu-Rb1_0001	http://159.226.67.237:8080/new/circ_detail.php?ID=mmu-Rb1_0001	-	exon	ENSMUSG00000022105	1	1	2	2	2	1	8	1	2	0	0	1	0	1	0	0	1
14:73262529|73273746	mmu-Rb1_0002	http://159.226.67.237:8080/new/circ_detail.php?ID=mmu-Rb1_0002	-	exon	ENSMUSG00000022105	0	1	0	0	2	1	2	5	2	0	2	1	1	0	0	2	2
14:73262529|73282978	mmu-Rb1_0003	http://159.226.67.237:8080/new/circ_detail.php?ID=mmu-Rb1_0003	-	exon	ENSMUSG00000022105	0	3	0	0	0	1	0	0	2	2	1	1	0	0	2	0	1
14:73262529|73295030	mmu-Rb1_0013	http://159.226.67.237:8080/new/circ_detail.php?ID=mmu-Rb1_0013	-	exon	ENSMUSG00000022105	0	2	0	1	2	1	0	0	0	0	0	0	0	0	0	0	4
14:73362961|73368427	mmu-Itm2b_0003	http://159.226.67.237:8080/new/circ_detail.php?ID=mmu-Itm2b_0003	-	exon	ENSMUSG00000022108	0	0	0	0	2	1	2	0	3	2	0	1	2	2	1	0	5
14:74775581|74786390	mmu-Lrch1_0001	http://159.226.67.237:8080/new/circ_detail.php?ID=mmu-Lrch1_0001	-	exon	ENSMUSG00000068015	7	10	1	3	18	1	13	15	18	6	8	1	4	3	6	23	21
14:74775581|74796091	mmu-Lrch1_0013	http://159.226.67.237:8080/new/circ_detail.php?ID=mmu-Lrch1_0013	-	exon	ENSMUSG00000068015	0	0	2	1	0	1	2	0	0	0	0	1	0	0	0	0	0
14:74775581|74807541	mmu-Lrch1_0018	http://159.226.67.237:8080/new/circ_detail.php?ID=mmu-Lrch1_0018	-	exon	ENSMUSG00000068015	0	1	0	1	0	1	2	1	0	0	0	1	2	0	1	0	1
14:75291569|75294002	mmu-Zc3h13_0001	http://159.226.67.237:8080/new/circ_detail.php?ID=mmu-Zc3h13_0001	+	intron	ENSMUSG00000022000	0	1	1	0	1	1	4	0	0	1	1	1	2	1	1	0	0
14:75291569|75337570	mmu-Zc3h13_0029	http://159.226.67.237:8080/new/circ_detail.php?ID=mmu-Zc3h13_0029	+	intron	ENSMUSG00000022000	0	3	0	0	2	1	0	0	0	0	0	0	0	0	0	0	0
14:75291569|75339472	mmu-Zc3h13_0013	http://159.226.67.237:8080/new/circ_detail.php?ID=mmu-Zc3h13_0013	+	intron	ENSMUSG00000022000	0	0	1	2	2	1	1	0	0	1	0	1	0	0	3	2	2
14:75291572|75294002	mmu-Zc3h13_0005	http://159.226.67.237:8080/new/circ_detail.php?ID=mmu-Zc3h13_0005	+	exon	ENSMUSG00000022000	0	0	0	0	2	1	0	1	0	1	0	1	0	0	0	0	2
14:7739459|7744983	mmu-Gm10044_0001	http://159.226.67.237:8080/new/circ_detail.php?ID=mmu-Gm10044_0001	-	exon	ENSMUSG00000072723	0	1	0	0	0	1	1	2	2	0	1	1	1	0	0	1	0
14:7739459|7746491	mmu-Gm10044_0003	http://159.226.67.237:8080/new/circ_detail.php?ID=mmu-Gm10044_0003	-	exon	ENSMUSG00000072723	0	1	3	0	0	1	2	0	0	0	0	1	0	0	2	0	0
14:7739459|7751583	mmu-Gm16741_0001	http://159.226.67.237:8080/new/circ_detail.php?ID=mmu-Gm16741_0001	-	exon	ENSMUSG00000084775	0	0	0	2	0	1	0	0	1	2	0	1	0	0	1	0	2
14:78624377|78628165	mmu-Dgkh_0001	http://159.226.67.237:8080/new/circ_detail.php?ID=mmu-Dgkh_0001	-	exon	ENSMUSG00000034731	2	0	4	0	1	1	3	1	0	1	0	1	0	0	0	0	0
14:78925262|78937209	mmu-Vwa8_0045	http://159.226.67.237:8080/new/circ_detail.php?ID=mmu-Vwa8_0045	+	exon	ENSMUSG00000058997	0	4	1	2	0	1	3	3	1	0	0	1	1	1	0	0	1
14:78925262|78949577	mmu-Vwa8_0043	http://159.226.67.237:8080/new/circ_detail.php?ID=mmu-Vwa8_0043	+	exon	ENSMUSG00000058997	0	1	1	0	0	1	2	0	0	0	2	1	1	0	0	2	3
14:78933666|78949577	mmu-Vwa8_0047	http://159.226.67.237:8080/new/circ_detail.php?ID=mmu-Vwa8_0047	+	exon	ENSMUSG00000058997	0	1	0	4	1	1	0	4	0	1	0	1	3	1	0	0	0
14:78933666|78995163	mmu-Vwa8_0040	http://159.226.67.237:8080/new/circ_detail.php?ID=mmu-Vwa8_0040	+	exon	ENSMUSG00000058997	3	0	0	0	2	1	2	1	1	1	1	1	0	2	0	1	2
14:78982236|78984302	mmu-Vwa8_0041	http://159.226.67.237:8080/new/circ_detail.php?ID=mmu-Vwa8_0041	+	exon	ENSMUSG00000058997	0	2	0	4	2	1	6	6	4	0	0	1	0	2	2	3	4
14:79009164|79026077	mmu-Vwa8_0038	http://159.226.67.237:8080/new/circ_detail.php?ID=mmu-Vwa8_0038	+	exon	ENSMUSG00000058997	0	5	1	5	1	1	2	2	2	2	0	1	1	0	0	0	0
14:79009164|79038201	mmu-Vwa8_0001	http://159.226.67.237:8080/new/circ_detail.php?ID=mmu-Vwa8_0001	+	exon	ENSMUSG00000058997	0	0	0	1	0	1	0	4	2	1	0	1	0	0	0	1	0
14:79018607|79038201	mmu-Vwa8_0004	http://159.226.67.237:8080/new/circ_detail.php?ID=mmu-Vwa8_0004	+	exon	ENSMUSG00000058997	0	0	0	0	1	1	3	0	1	1	2	1	0	0	0	0	0
14:79056647|79065005	mmu-Vwa8_0010	http://159.226.67.237:8080/new/circ_detail.php?ID=mmu-Vwa8_0010	+	exon	ENSMUSG00000058997	1	1	7	1	0	1	3	2	1	0	2	1	3	0	0	2	2
14:79058673|79065005	mmu-Vwa8_0025	http://159.226.67.237:8080/new/circ_detail.php?ID=mmu-Vwa8_0025	+	exon	ENSMUSG00000058997	0	2	0	0	0	1	2	0	0	0	0	1	0	0	1	0	0
14:79355721|79370097	mmu-Naa16_0021	http://159.226.67.237:8080/new/circ_detail.php?ID=mmu-Naa16_0021	-	exon	ENSMUSG00000022020	0	4	4	1	3	1	4	1	4	0	0	1	2	0	2	1	5
14:79399692|79413104	mmu-Mtrf1_0004	http://159.226.67.237:8080/new/circ_detail.php?ID=mmu-Mtrf1_0004	+	exon	ENSMUSG00000022022	2	0	0	0	1	1	0	0	0	1	0	1	0	0	0	1	3
14:79536123|79536422	mmu-Elf1_0005	http://159.226.67.237:8080/new/circ_detail.php?ID=mmu-Elf1_0005	+	exon	ENSMUSG00000036461	0	0	1	5	1	1	3	1	2	2	3	1	0	0	2	0	0
14:79567150|79570915	mmu-Elf1_0009	http://159.226.67.237:8080/new/circ_detail.php?ID=mmu-Elf1_0009	+	exon	ENSMUSG00000036461	0	2	0	0	1	1	0	0	0	2	0	1	0	0	1	0	2
14:79567150|79573618	mmu-Elf1_0008	http://159.226.67.237:8080/new/circ_detail.php?ID=mmu-Elf1_0008	+	exon	ENSMUSG00000036461	0	0	0	1	0	1	0	2	2	0	0	1	0	0	0	0	2
14:79580185|79580789	mmu-Elf1_0007	http://159.226.67.237:8080/new/circ_detail.php?ID=mmu-Elf1_0007	+	exon/intergenic	ENSMUSG00000036461	2	0	0	1	1	1	0	2	4	1	0	1	3	0	4	4	7
14:8150927|8155345	mmu-Pxk_0002	http://159.226.67.237:8080/new/circ_detail.php?ID=mmu-Pxk_0002	+	exon	ENSMUSG00000033885	0	0	0	2	0	1	0	0	2	1	0	1	0	0	0	0	0
14:84477323|84477687	mmu-Pcdh17_0001	http://159.226.67.237:8080/new/circ_detail.php?ID=mmu-Pcdh17_0001	+	exon	ENSMUSG00000035566	1	0	0	0	1	1	2	2	1	1	0	1	0	2	0	0	0
14:86852072|86866642	mmu-Diap3_0002	http://159.226.67.237:8080/new/circ_detail.php?ID=mmu-Diap3_0002	-	exon	ENSMUSG00000022021	0	1	0	0	0	1	2	0	0	2	0	1	0	0	1	0	0
14:87457034|87472236	mmu-Tdrd3_0027	http://159.226.67.237:8080/new/circ_detail.php?ID=mmu-Tdrd3_0027	+	exon	ENSMUSG00000022019	0	0	1	9	1	1	0	0	8	5	0	1	2	0	0	2	1
14:87457034|87474840	mmu-Tdrd3_0002	http://159.226.67.237:8080/new/circ_detail.php?ID=mmu-Tdrd3_0002	+	exon	ENSMUSG00000022019	0	2	0	0	1	1	1	0	3	0	1	1	0	0	0	0	1
14:87457034|87487287	mmu-Tdrd3_0001	http://159.226.67.237:8080/new/circ_detail.php?ID=mmu-Tdrd3_0001	+	exon	ENSMUSG00000022019	0	0	0	0	0	0	0	3	0	1	0	1	0	0	1	0	2
14:87472076|87474840	mmu-Tdrd3_0007	http://159.226.67.237:8080/new/circ_detail.php?ID=mmu-Tdrd3_0007	+	exon	ENSMUSG00000022019	1	0	0	1	4	1	4	4	1	4	0	1	2	0	1	1	0
14:87472076|87487287	mmu-Tdrd3_0004	http://159.226.67.237:8080/new/circ_detail.php?ID=mmu-Tdrd3_0004	+	exon	ENSMUSG00000022019	6	14	6	18	9	1	28	9	21	11	8	1	5	4	9	18	24
14:87472076|87511770	mmu-Tdrd3_0005	http://159.226.67.237:8080/new/circ_detail.php?ID=mmu-Tdrd3_0005	+	exon	ENSMUSG00000022019	7	8	7	12	6	1	8	10	12	2	4	1	8	4	5	6	14
14:87474699|87506606	mmu-Tdrd3_0017	http://159.226.67.237:8080/new/circ_detail.php?ID=mmu-Tdrd3_0017	+	exon	ENSMUSG00000022019	0	1	0	2	2	1	1	0	5	2	0	1	0	0	0	1	2
14:97827742|97831441	mmu-Dach1_0008	http://159.226.67.237:8080/new/circ_detail.php?ID=mmu-Dach1_0008	-	exon	ENSMUSG00000055639	0	0	0	0	3	1	0	0	0	1	0	1	0	0	0	2	1
14:97969807|98018993	mmu-Dach1_0001	http://159.226.67.237:8080/new/circ_detail.php?ID=mmu-Dach1_0001	-	exon	ENSMUSG00000055639	3	0	0	0	2	1	1	1	1	0	0	1	1	2	2	0	2
14:98113248|98121218	mmu-Dach1_0029	http://159.226.67.237:8080/new/circ_detail.php?ID=mmu-Dach1_0029	-	intron	ENSMUSG00000055639	0	0	0	0	0	0	0	2	0	0	0	1	0	0	3	0	2
14:99133236|99150741	mmu-Pibf1_0018	http://159.226.67.237:8080/new/circ_detail.php?ID=mmu-Pibf1_0018	+	exon	ENSMUSG00000022064	0	2	2	2	3	1	0	4	0	1	1	1	0	0	0	3	0
14:99133236|99156619	mmu-Pibf1_0026	http://159.226.67.237:8080/new/circ_detail.php?ID=mmu-Pibf1_0026	+	intron	ENSMUSG00000022064	0	0	1	0	0	1	2	0	1	0	0	1	0	0	0	3	3
14:99186481|99211070	mmu-Pibf1_0009	http://159.226.67.237:8080/new/circ_detail.php?ID=mmu-Pibf1_0009	+	exon	ENSMUSG00000022064	0	0	2	1	1	1	2	1	3	1	0	1	0	0	1	1	1
15:100115845|100142147	mmu-Dip2b_0001	http://159.226.67.237:8080/new/circ_detail.php?ID=mmu-Dip2b_0001	+	exon	ENSMUSG00000023026	0	0	0	0	0	0	2	0	0	1	0	1	2	0	0	1	1
15:100131902|100142147	mmu-Dip2b_0024	http://159.226.67.237:8080/new/circ_detail.php?ID=mmu-Dip2b_0024	+	exon	ENSMUSG00000023026	0	0	1	2	0	1	0	3	2	1	1	1	0	0	0	0	1
15:100245245|100254513	mmu-Atf1_0002	http://159.226.67.237:8080/new/circ_detail.php?ID=mmu-Atf1_0002	+	exon	ENSMUSG00000023027	0	0	0	0	0	0	0	0	1	2	0	1	0	0	0	5	0
15:100469685|100476886	mmu-Letmd1_0001	http://159.226.67.237:8080/new/circ_detail.php?ID=mmu-Letmd1_0001	+	exon	ENSMUSG00000037353	7	14	19	14	15	1	17	7	9	16	8	1	8	4	5	12	13
15:101198784|101204577	mmu-Acvr1b_0003	http://159.226.67.237:8080/new/circ_detail.php?ID=mmu-Acvr1b_0003	+	exon	ENSMUSG00000000532	0	0	0	3	0	1	1	2	0	0	0	1	1	0	0	0	1
15:101230534|101231051	mmu-Grasp_0001	http://159.226.67.237:8080/new/circ_detail.php?ID=mmu-Grasp_0001	+	exon	ENSMUSG00000000531	0	0	0	0	0	0	2	3	0	0	0	1	0	0	0	0	0
15:102185998|102188962	mmu-Csad_0001	http://159.226.67.237:8080/new/circ_detail.php?ID=mmu-Csad_0001	-	exon	ENSMUSG00000023044	0	0	0	0	0	0	0	0	0	2	0	1	2	0	0	0	1
15:102299803|102304145	mmu-Espl1_0001	http://159.226.67.237:8080/new/circ_detail.php?ID=mmu-Espl1_0001	+	exon	ENSMUSG00000058290	0	0	1	1	0	1	3	0	2	4	0	1	0	1	1	0	0
15:102473261|102478747	mmu-Pcbp2_0002	http://159.226.67.237:8080/new/circ_detail.php?ID=mmu-Pcbp2_0002	+	exon	ENSMUSG00000056851	0	3	0	2	0	1	2	1	0	2	0	1	1	1	1	6	0
15:11883298|11895804	mmu-Npr3_0001	http://159.226.67.237:8080/new/circ_detail.php?ID=mmu-Npr3_0001	-	exon	ENSMUSG00000022206	4	4	0	0	2	1	2	1	5	0	2	1	3	0	2	0	4
15:12136396|12140652	mmu-Zfr_0002	http://159.226.67.237:8080/new/circ_detail.php?ID=mmu-Zfr_0002	+	exon	ENSMUSG00000022201	0	5	0	1	1	1	1	3	0	0	0	1	1	0	1	0	4
15:12136396|12171854	mmu-Zfr_0001	http://159.226.67.237:8080/new/circ_detail.php?ID=mmu-Zfr_0001	+	exon	ENSMUSG00000022201	0	1	0	1	0	1	0	1	0	0	2	1	2	2	0	0	3
15:12136396|12184166	mmu-Zfr_0038	http://159.226.67.237:8080/new/circ_detail.php?ID=mmu-Zfr_0038	+	exon	ENSMUSG00000022201	0	7	2	1	2	1	3	1	6	0	1	1	3	2	4	0	2
15:12149528|12171854	mmu-Zfr_0009	http://159.226.67.237:8080/new/circ_detail.php?ID=mmu-Zfr_0009	+	exon	ENSMUSG00000022201	1	0	0	3	0	1	1	0	1	1	0	1	0	0	1	0	2
15:12150173|12156408	mmu-Zfr_0034	http://159.226.67.237:8080/new/circ_detail.php?ID=mmu-Zfr_0034	+	exon	ENSMUSG00000022201	0	0	0	0	0	0	0	0	1	0	0	1	0	0	2	0	2
15:12230274|12233926	mmu-Mtmr12_0004	http://159.226.67.237:8080/new/circ_detail.php?ID=mmu-Mtmr12_0004	+	exon	ENSMUSG00000039458	0	3	0	1	1	1	2	4	2	5	0	1	0	0	1	2	1
15:12230274|12238019	mmu-Mtmr12_0005	http://159.226.67.237:8080/new/circ_detail.php?ID=mmu-Mtmr12_0005	+	exon	ENSMUSG00000039458	1	0	3	0	5	1	0	0	1	0	1	1	0	0	0	0	1
15:12339628|12343151	mmu-Golph3_0002	http://159.226.67.237:8080/new/circ_detail.php?ID=mmu-Golph3_0002	+	exon	ENSMUSG00000022200	2	1	0	0	0	1	0	4	1	5	3	1	0	0	5	0	1
15:12339628|12349788	mmu-Golph3_0003	http://159.226.67.237:8080/new/circ_detail.php?ID=mmu-Golph3_0003	+	exon	ENSMUSG00000022200	0	1	1	0	0	1	0	0	1	2	3	1	0	0	0	0	0
15:12387537|12390049	mmu-Pdzd2_0008	http://159.226.67.237:8080/new/circ_detail.php?ID=mmu-Pdzd2_0008	-	exon	ENSMUSG00000022197	0	1	0	2	0	1	4	2	2	0	0	1	0	0	3	3	1
15:12406467|12411153	mmu-Pdzd2_0017	http://159.226.67.237:8080/new/circ_detail.php?ID=mmu-Pdzd2_0017	-	exon	ENSMUSG00000022197	0	0	0	0	0	0	2	0	1	2	0	1	0	0	2	0	2
15:12406467|12419572	mmu-Pdzd2_0004	http://159.226.67.237:8080/new/circ_detail.php?ID=mmu-Pdzd2_0004	-	exon	ENSMUSG00000022197	1	0	1	0	1	1	1	1	1	0	2	1	0	0	0	0	3
15:12419458|12442612	mmu-Pdzd2_0018	http://159.226.67.237:8080/new/circ_detail.php?ID=mmu-Pdzd2_0018	-	exon	ENSMUSG00000022197	0	0	0	2	0	1	0	0	2	1	0	1	0	1	1	0	1
15:12437104|12445665	mmu-Pdzd2_0007	http://159.226.67.237:8080/new/circ_detail.php?ID=mmu-Pdzd2_0007	-	exon	ENSMUSG00000022197	4	8	5	10	3	1	10	3	3	3	3	1	8	3	2	13	16
15:12437104|12458299	mmu-Pdzd2_0009	http://159.226.67.237:8080/new/circ_detail.php?ID=mmu-Pdzd2_0009	-	exon	ENSMUSG00000022197	2	0	0	0	0	1	0	0	0	0	0	0	0	0	0	0	2
15:12442480|12445665	mmu-Pdzd2_0001	http://159.226.67.237:8080/new/circ_detail.php?ID=mmu-Pdzd2_0001	-	exon	ENSMUSG00000022197	0	0	0	2	0	1	1	0	0	0	0	1	0	1	0	0	2
15:12592081|12592910	mmu-Pdzd2_0014	http://159.226.67.237:8080/new/circ_detail.php?ID=mmu-Pdzd2_0014	-	exon	ENSMUSG00000022197	0	0	0	0	2	1	2	0	1	0	2	1	0	0	0	0	2
15:12889619|12890547	mmu-Drosha_0005	http://159.226.67.237:8080/new/circ_detail.php?ID=mmu-Drosha_0005	+	exon	ENSMUSG00000022191	0	0	0	0	0	0	2	0	0	0	0	1	4	0	0	0	0
15:12889619|12905701	mmu-Drosha_0003	http://159.226.67.237:8080/new/circ_detail.php?ID=mmu-Drosha_0003	+	exon	ENSMUSG00000022191	0	0	1	1	1	1	3	1	1	0	2	1	0	0	0	1	0
15:12912511|12929711	mmu-Drosha_0004	http://159.226.67.237:8080/new/circ_detail.php?ID=mmu-Drosha_0004	+	exon	ENSMUSG00000022191	0	0	0	0	0	0	0	0	0	0	0	0	0	0	2	2	0
15:25737450|25742449	mmu-Myo10_0005	http://159.226.67.237:8080/new/circ_detail.php?ID=mmu-Myo10_0005	+	exon	ENSMUSG00000022272	0	0	0	0	2	1	1	0	0	1	1	1	0	0	1	3	2
15:27544251|27571654	mmu-Ank_0003	http://159.226.67.237:8080/new/circ_detail.php?ID=mmu-Ank_0003	+	exon	ENSMUSG00000022265	2	0	2	2	0	1	0	0	0	0	0	0	0	0	1	0	0
15:27562724|27571654	mmu-Ank_0001	http://159.226.67.237:8080/new/circ_detail.php?ID=mmu-Ank_0001	+	exon	ENSMUSG00000022265	1	1	6	3	0	1	2	0	3	0	0	1	1	1	3	3	3
15:27616324|27623358	mmu-Otulin_0005	http://159.226.67.237:8080/new/circ_detail.php?ID=mmu-Otulin_0005	-	exon	ENSMUSG00000046034	0	3	0	2	0	1	0	2	2	3	1	1	0	2	0	0	0
15:27871161|27891472	mmu-Trio_0031	http://159.226.67.237:8080/new/circ_detail.php?ID=mmu-Trio_0031	-	exon	ENSMUSG00000022263	0	0	0	2	0	1	0	0	0	1	0	1	2	0	0	0	0
15:27897834|27905331	mmu-Trio_0030	http://159.226.67.237:8080/new/circ_detail.php?ID=mmu-Trio_0030	-	exon	ENSMUSG00000022263	0	0	3	1	0	1	2	1	1	1	0	1	0	0	1	2	3
15:31502720|31509822	mmu-March6_0001	http://159.226.67.237:8080/new/circ_detail.php?ID=mmu-March6_0001	-	exon	ENSMUSG00000039100	0	2	1	1	0	1	0	0	0	2	0	1	0	0	0	0	0
15:32269683|32271404	mmu-Sema5a_0019	http://159.226.67.237:8080/new/circ_detail.php?ID=mmu-Sema5a_0019	+	Non-Repeat	ENSMUSG00000022231	1	0	0	1	1	1	0	0	0	0	3	1	1	0	0	4	1
15:32269683|32271475	mmu-Sema5a_0022	http://159.226.67.237:8080/new/circ_detail.php?ID=mmu-Sema5a_0022	+	Non-Repeat	ENSMUSG00000022231	0	3	0	0	0	1	0	0	2	0	1	1	0	0	4	0	0
15:33233664|33250133	mmu-Cpq_0007	http://159.226.67.237:8080/new/circ_detail.php?ID=mmu-Cpq_0007	+	intron	ENSMUSG00000039007	4	1	3	4	0	1	2	1	0	4	6	1	3	0	1	4	0
15:33249926|33302547	mmu-Cpq_0001	http://159.226.67.237:8080/new/circ_detail.php?ID=mmu-Cpq_0001	+	exon	ENSMUSG00000039007	1	4	3	2	3	1	2	0	2	4	2	1	3	0	2	3	3
15:33249926|33304558	mmu-Cpq_0008	http://159.226.67.237:8080/new/circ_detail.php?ID=mmu-Cpq_0008	+	intron	ENSMUSG00000039007	0	2	0	2	0	1	0	0	0	0	1	1	0	0	1	1	0
15:33249926|33381447	mmu-Cpq_0002	http://159.226.67.237:8080/new/circ_detail.php?ID=mmu-Cpq_0002	+	exon	ENSMUSG00000039007	2	2	2	2	3	1	8	5	7	5	5	1	4	2	3	2	4
15:3340919|3347601	mmu-Ghr_0007	http://159.226.67.237:8080/new/circ_detail.php?ID=mmu-Ghr_0007	-	exon	ENSMUSG00000055737	0	0	0	1	3	1	3	0	1	2	3	1	1	0	0	1	3
15:34114024|34118110	mmu-Mtdh_0004	http://159.226.67.237:8080/new/circ_detail.php?ID=mmu-Mtdh_0004	+	exon	ENSMUSG00000022255	1	0	0	1	1	1	2	1	0	1	0	1	0	0	2	0	0
15:34114024|34123766	mmu-Mtdh_0001	http://159.226.67.237:8080/new/circ_detail.php?ID=mmu-Mtdh_0001	+	exon	ENSMUSG00000022255	1	4	4	1	5	1	6	1	0	3	1	1	3	0	0	2	5
15:34114024|34136827	mmu-Mtdh_0012	http://159.226.67.237:8080/new/circ_detail.php?ID=mmu-Mtdh_0012	+	exon	ENSMUSG00000022255	0	0	0	2	2	1	0	0	1	1	0	1	0	0	0	0	0
15:34117880|34136827	mmu-Mtdh_0005	http://159.226.67.237:8080/new/circ_detail.php?ID=mmu-Mtdh_0005	+	exon	ENSMUSG00000022255	0	0	0	0	0	0	1	2	2	1	0	1	0	0	0	0	0
15:34117880|34139897	mmu-Mtdh_0019	http://159.226.67.237:8080/new/circ_detail.php?ID=mmu-Mtdh_0019	+	exon	ENSMUSG00000022255	1	0	0	0	1	1	0	2	0	0	0	1	1	0	0	2	2
15:34131164|34136827	mmu-Mtdh_0006	http://159.226.67.237:8080/new/circ_detail.php?ID=mmu-Mtdh_0006	+	exon	ENSMUSG00000022255	0	2	0	1	0	1	1	0	0	3	1	1	0	0	1	2	2
15:34258681|34277527	mmu-Laptm4b_0001	http://159.226.67.237:8080/new/circ_detail.php?ID=mmu-Laptm4b_0001	+	exon	ENSMUSG00000022257	1	0	0	0	0	1	3	1	0	1	0	1	0	0	0	0	2
15:3457930|3551685	mmu-Ghr_0012	http://159.226.67.237:8080/new/circ_detail.php?ID=mmu-Ghr_0012	-	exon	ENSMUSG00000055737	2	0	4	3	1	1	3	1	2	0	0	1	0	0	1	0	0
15:3457930|3551722	mmu-Ghr_0015	http://159.226.67.237:8080/new/circ_detail.php?ID=mmu-Ghr_0015	-	intron	ENSMUSG00000055737	0	1	3	0	0	1	0	0	0	1	0	1	2	0	0	0	3
15:35072430|35073221	mmu-Stk3_0001	http://159.226.67.237:8080/new/circ_detail.php?ID=mmu-Stk3_0001	-	exon	ENSMUSG00000022329	0	1	2	0	0	1	3	0	1	1	0	1	2	0	0	0	2
15:35072430|35115645	mmu-Stk3_0004	http://159.226.67.237:8080/new/circ_detail.php?ID=mmu-Stk3_0004	-	exon	ENSMUSG00000022329	0	0	4	2	2	1	2	3	3	4	1	1	0	0	2	0	0
15:35099434|35115645	mmu-Stk3_0003	http://159.226.67.237:8080/new/circ_detail.php?ID=mmu-Stk3_0003	-	exon	ENSMUSG00000022329	2	6	2	5	1	1	12	5	11	2	5	1	5	2	2	8	9
15:3544025|3551685	mmu-Ghr_0014	http://159.226.67.237:8080/new/circ_detail.php?ID=mmu-Ghr_0014	-	exon	ENSMUSG00000055737	3	2	2	4	5	1	5	5	10	3	0	1	3	1	1	3	2
15:3544025|3551722	mmu-Ghr_0017	http://159.226.67.237:8080/new/circ_detail.php?ID=mmu-Ghr_0017	-	intron	ENSMUSG00000055737	0	0	0	0	0	0	1	0	0	0	0	1	0	3	0	0	2
15:35445570|35472064	mmu-Vps13b_0029	http://159.226.67.237:8080/new/circ_detail.php?ID=mmu-Vps13b_0029	+	exon	ENSMUSG00000037646	1	0	0	0	0	1	2	1	0	0	2	1	0	0	0	0	0
15:35533296|35534360	mmu-Vps13b_0003	http://159.226.67.237:8080/new/circ_detail.php?ID=mmu-Vps13b_0003	+	exon	ENSMUSG00000037646	1	5	1	1	5	1	2	1	5	7	4	1	2	2	1	5	4
15:35533296|35572169	mmu-Vps13b_0032	http://159.226.67.237:8080/new/circ_detail.php?ID=mmu-Vps13b_0032	+	exon	ENSMUSG00000037646	0	0	0	2	0	1	0	0	1	0	0	1	0	0	0	2	0
15:35533296|35576526	mmu-Vps13b_0004	http://159.226.67.237:8080/new/circ_detail.php?ID=mmu-Vps13b_0004	+	exon	ENSMUSG00000037646	0	0	0	0	3	1	0	0	0	0	0	0	0	0	0	0	2
15:35533296|35607364	mmu-Vps13b_0001	http://159.226.67.237:8080/new/circ_detail.php?ID=mmu-Vps13b_0001	+	exon	ENSMUSG00000037646	0	0	2	2	3	1	0	0	1	0	0	1	0	0	3	3	0
15:35617598|35623805	mmu-Vps13b_0065	http://159.226.67.237:8080/new/circ_detail.php?ID=mmu-Vps13b_0065	+	exon	ENSMUSG00000037646	0	1	2	0	1	1	2	0	1	0	0	1	0	0	0	0	1
15:35617598|35652366	mmu-Vps13b_0010	http://159.226.67.237:8080/new/circ_detail.php?ID=mmu-Vps13b_0010	+	exon	ENSMUSG00000037646	2	3	4	1	0	1	0	3	0	3	1	1	1	0	0	1	0
15:35617598|35674952	mmu-Vps13b_0006	http://159.226.67.237:8080/new/circ_detail.php?ID=mmu-Vps13b_0006	+	exon	ENSMUSG00000037646	0	0	0	0	0	0	2	4	0	0	0	1	0	0	0	0	0
15:35639853|35652366	mmu-Vps13b_0005	http://159.226.67.237:8080/new/circ_detail.php?ID=mmu-Vps13b_0005	+	exon	ENSMUSG00000037646	0	1	0	0	0	1	2	0	0	2	0	1	0	0	0	1	0
15:35668701|35674952	mmu-Vps13b_0002	http://159.226.67.237:8080/new/circ_detail.php?ID=mmu-Vps13b_0002	+	exon	ENSMUSG00000037646	0	2	0	2	0	1	1	3	0	1	1	1	0	0	1	2	2
15:35792039|35794489	mmu-Vps13b_0009	http://159.226.67.237:8080/new/circ_detail.php?ID=mmu-Vps13b_0009	+	exon	ENSMUSG00000037646	0	1	0	1	0	1	0	1	0	0	0	1	2	1	1	3	3
15:37972903|37989652	mmu-Ubr5_0029	http://159.226.67.237:8080/new/circ_detail.php?ID=mmu-Ubr5_0029	-	exon	ENSMUSG00000037487	5	2	9	10	14	1	1	2	3	3	2	1	5	1	2	6	0
15:37986079|37989396	mmu-Ubr5_0017	http://159.226.67.237:8080/new/circ_detail.php?ID=mmu-Ubr5_0017	-	exon	ENSMUSG00000037487	0	0	3	1	0	1	2	0	2	0	0	1	0	1	0	0	0
15:38007950|38013568	mmu-Ubr5_0055	http://159.226.67.237:8080/new/circ_detail.php?ID=mmu-Ubr5_0055	-	exon	ENSMUSG00000037487	2	0	0	0	0	1	0	0	0	0	0	0	0	0	0	0	2
15:38040753|38048149	mmu-Ubr5_0007	http://159.226.67.237:8080/new/circ_detail.php?ID=mmu-Ubr5_0007	-	exon	ENSMUSG00000037487	0	0	0	0	0	0	0	0	2	0	0	1	0	0	0	0	2
15:38045693|38048149	mmu-Ubr5_0002	http://159.226.67.237:8080/new/circ_detail.php?ID=mmu-Ubr5_0002	-	exon	ENSMUSG00000037487	1	1	1	1	0	1	0	0	1	1	1	1	4	1	0	5	0
15:38045693|38056895	mmu-Ubr5_0053	http://159.226.67.237:8080/new/circ_detail.php?ID=mmu-Ubr5_0053	-	intron	ENSMUSG00000037487	0	2	0	0	0	1	0	0	0	2	0	1	0	0	0	0	0
15:38493474|38498841	mmu-Azin1_0005	http://159.226.67.237:8080/new/circ_detail.php?ID=mmu-Azin1_0005	-	exon	ENSMUSG00000037458	0	0	0	1	2	1	1	2	3	3	3	1	2	0	1	1	3
15:38672857|38683009	mmu-Atp6v1c1_0004	http://159.226.67.237:8080/new/circ_detail.php?ID=mmu-Atp6v1c1_0004	+	exon	ENSMUSG00000022295	1	0	2	0	0	1	0	0	1	2	0	1	0	0	2	0	0
15:4035260|4059996	mmu-Oxct1_0003	http://159.226.67.237:8080/new/circ_detail.php?ID=mmu-Oxct1_0003	+	exon	ENSMUSG00000022186	9	8	5	3	7	1	17	7	10	6	7	1	5	2	11	6	6
15:4047465|4057775	mmu-Oxct1_0019	http://159.226.67.237:8080/new/circ_detail.php?ID=mmu-Oxct1_0019	+	exon	ENSMUSG00000022186	2	10	0	4	1	1	8	2	4	3	1	1	0	0	0	3	2
15:4047465|4059996	mmu-Oxct1_0002	http://159.226.67.237:8080/new/circ_detail.php?ID=mmu-Oxct1_0002	+	exon	ENSMUSG00000022186	17	46	43	55	32	1	43	48	28	37	35	1	30	4	12	49	38
15:40752896|40774146	mmu-Zfpm2_0008	http://159.226.67.237:8080/new/circ_detail.php?ID=mmu-Zfpm2_0008	+	exon	ENSMUSG00000022306	2	0	2	3	2	1	1	5	10	3	1	1	2	1	4	0	7
15:40752896|40870646	mmu-Zfpm2_0007	http://159.226.67.237:8080/new/circ_detail.php?ID=mmu-Zfpm2_0007	+	exon	ENSMUSG00000022306	0	4	0	0	0	1	0	1	0	2	1	1	0	0	0	1	0
15:4091168|4101879	mmu-Oxct1_0008	http://159.226.67.237:8080/new/circ_detail.php?ID=mmu-Oxct1_0008	+	exon	ENSMUSG00000022186	2	0	2	0	6	1	2	3	1	0	0	1	1	0	0	1	2
15:41797474|41801695	mmu-Oxr1_0002	http://159.226.67.237:8080/new/circ_detail.php?ID=mmu-Oxr1_0002	+	exon	ENSMUSG00000022307	0	0	2	0	0	1	1	1	0	4	0	1	0	0	0	1	0
15:41797474|41826052	mmu-Oxr1_0001	http://159.226.67.237:8080/new/circ_detail.php?ID=mmu-Oxr1_0001	+	exon	ENSMUSG00000022307	2	11	7	11	13	1	11	3	3	15	4	1	4	2	3	16	7
15:43492170|43513849	mmu-Emc2_0002	http://159.226.67.237:8080/new/circ_detail.php?ID=mmu-Emc2_0002	+	exon	ENSMUSG00000022337	14	10	11	23	12	1	41	14	16	24	7	1	12	7	17	16	18
15:43507645|43513849	mmu-Emc2_0001	http://159.226.67.237:8080/new/circ_detail.php?ID=mmu-Emc2_0001	+	exon	ENSMUSG00000022337	4	0	0	4	4	1	6	5	3	4	2	1	2	0	1	1	2
15:44380060|44420873	mmu-Nudcd1_0011	http://159.226.67.237:8080/new/circ_detail.php?ID=mmu-Nudcd1_0011	-	exon	ENSMUSG00000038736	0	0	0	1	0	1	4	0	0	0	3	1	1	0	1	2	1
15:44388469|44405992	mmu-Nudcd1_0001	http://159.226.67.237:8080/new/circ_detail.php?ID=mmu-Nudcd1_0001	-	exon	ENSMUSG00000038736	0	1	1	1	1	1	2	2	1	2	0	1	2	0	0	0	0
15:44388469|44420873	mmu-Nudcd1_0006	http://159.226.67.237:8080/new/circ_detail.php?ID=mmu-Nudcd1_0006	-	exon	ENSMUSG00000038736	6	3	7	2	4	1	3	2	1	8	0	1	0	2	5	3	7
15:44396511|44420873	mmu-Nudcd1_0002	http://159.226.67.237:8080/new/circ_detail.php?ID=mmu-Nudcd1_0002	-	exon	ENSMUSG00000038736	1	0	0	3	4	1	1	0	2	1	0	1	2	0	0	3	2
15:44718788|44729202	mmu-Sybu_0002	http://159.226.67.237:8080/new/circ_detail.php?ID=mmu-Sybu_0002	-	intron	ENSMUSG00000022340	0	3	0	0	2	1	3	2	4	1	2	1	2	2	0	2	2
15:50846014|50846942	mmu-Trps1_0003	http://159.226.67.237:8080/new/circ_detail.php?ID=mmu-Trps1_0003	-	exon	ENSMUSG00000038679	0	0	0	2	0	1	0	1	0	0	0	1	0	0	0	2	0
15:5174208|5177205	mmu-Prkaa1_0005	http://159.226.67.237:8080/new/circ_detail.php?ID=mmu-Prkaa1_0005	+	exon	ENSMUSG00000050697	0	0	1	0	2	1	2	0	3	0	0	1	0	0	2	0	0
15:53101685|53107571	mmu-Ext1_0002	http://159.226.67.237:8080/new/circ_detail.php?ID=mmu-Ext1_0002	-	exon	ENSMUSG00000061731	0	0	2	0	0	1	1	0	0	0	0	1	0	0	0	0	2
15:5322244|5323612	mmu-intergenic_000042	http://159.226.67.237:8080/new/circ_detail.php?ID=mmu-intergenic_000042	+	intergenic		0	1	0	2	1	1	0	4	0	3	7	1	0	0	1	1	0
15:5322244|5333050	mmu-intergenic_000033	http://159.226.67.237:8080/new/circ_detail.php?ID=mmu-intergenic_000033	+	intergenic		0	1	0	0	1	1	2	1	2	5	3	1	2	1	1	0	3
15:55149341|55151911	mmu-Deptor_0002	http://159.226.67.237:8080/new/circ_detail.php?ID=mmu-Deptor_0002	+	exon	ENSMUSG00000022419	0	0	0	1	2	1	0	3	1	2	0	1	0	0	2	1	0
15:55208731|55218273	mmu-Deptor_0001	http://159.226.67.237:8080/new/circ_detail.php?ID=mmu-Deptor_0001	+	exon	ENSMUSG00000022419	0	2	2	0	1	1	0	2	0	1	1	1	1	0	0	0	1
15:57821032|57823751	mmu-Zhx2_0001	http://159.226.67.237:8080/new/circ_detail.php?ID=mmu-Zhx2_0001	+	exon	ENSMUSG00000071757	0	1	0	0	0	1	0	2	0	2	0	1	1	2	3	4	1
15:58052224|58055082	mmu-Zhx1_0001	http://159.226.67.237:8080/new/circ_detail.php?ID=mmu-Zhx1_0001	-	exon	ENSMUSG00000022361	1	1	2	0	0	1	5	4	2	1	6	1	0	0	0	5	1
15:58052224|58064180	mmu-Zhx1_0003	http://159.226.67.237:8080/new/circ_detail.php?ID=mmu-Zhx1_0003	-	exon	ENSMUSG00000022361	2	0	0	0	2	1	4	5	3	1	2	1	1	0	0	1	2
15:58052224|58069429	mmu-Zhx1_0002	http://159.226.67.237:8080/new/circ_detail.php?ID=mmu-Zhx1_0002	-	exon	ENSMUSG00000022361	2	2	1	0	5	1	5	2	3	3	1	1	3	0	2	0	3
15:58784883|58797245	mmu-Tmem65_0004	http://159.226.67.237:8080/new/circ_detail.php?ID=mmu-Tmem65_0004	-	exon	ENSMUSG00000062373	2	0	0	0	0	1	2	0	1	0	0	1	0	0	0	1	5
15:58968839|58972560	mmu-Mtss1_0001	http://159.226.67.237:8080/new/circ_detail.php?ID=mmu-Mtss1_0001	-	exon	ENSMUSG00000022353	1	0	0	3	6	1	4	2	1	2	0	1	2	4	3	3	7
15:60953306|60967345	mmu-intergenic_000328	http://159.226.67.237:8080/new/circ_detail.php?ID=mmu-intergenic_000328	+	intergenic		2	1	0	2	0	1	6	1	0	1	1	1	2	0	0	4	1
15:62107148|62107465	mmu-Pvt1_0001	http://159.226.67.237:8080/new/circ_detail.php?ID=mmu-Pvt1_0001	+	exon	ENSMUSG00000097039	0	6	5	6	6	1	10	10	14	26	6	1	2	4	11	12	10
15:64135806|64152930	mmu-Asap1_0018	http://159.226.67.237:8080/new/circ_detail.php?ID=mmu-Asap1_0018	-	exon	ENSMUSG00000022377	0	0	0	0	0	0	0	0	0	0	0	0	0	0	3	0	2
15:64135806|64166545	mmu-Asap1_0023	http://159.226.67.237:8080/new/circ_detail.php?ID=mmu-Asap1_0023	-	exon	ENSMUSG00000022377	0	2	1	0	3	1	2	0	2	2	0	1	1	0	0	2	3
15:64149606|64173292	mmu-Asap1_0009	http://159.226.67.237:8080/new/circ_detail.php?ID=mmu-Asap1_0009	-	exon	ENSMUSG00000022377.16	0	0	0	0	2	1	1	1	1	1	0	1	0	0	1	3	0
15:64311618|64312475	mmu-Asap1_0046	http://159.226.67.237:8080/new/circ_detail.php?ID=mmu-Asap1_0046	-	exon	ENSMUSG00000022377	2	2	0	3	0	1	1	0	0	0	0	1	0	0	1	1	0
15:6640441|6652544	mmu-Fyb_0005	http://159.226.67.237:8080/new/circ_detail.php?ID=mmu-Fyb_0005	+	exon	ENSMUSG00000022148	0	0	0	1	0	1	1	2	0	0	0	1	2	0	0	0	1
15:6646637|6652544	mmu-Fyb_0001	http://159.226.67.237:8080/new/circ_detail.php?ID=mmu-Fyb_0001	+	exon	ENSMUSG00000022148	0	0	0	0	0	0	0	3	0	2	0	1	1	0	1	0	0
15:66594807|66595199	mmu-Phf20l1_0003	http://159.226.67.237:8080/new/circ_detail.php?ID=mmu-Phf20l1_0003	+	exon	ENSMUSG00000072501	9	1	1	3	0	1	3	4	3	1	1	1	1	1	0	5	2
15:66594807|66615847	mmu-Phf20l1_0032	http://159.226.67.237:8080/new/circ_detail.php?ID=mmu-Phf20l1_0032	+	exon	ENSMUSG00000072501	0	0	0	0	0	0	0	0	0	2	2	1	0	0	0	1	1
15:66604027|66637032	mmu-Phf20l1_0030	http://159.226.67.237:8080/new/circ_detail.php?ID=mmu-Phf20l1_0030	+	exon	ENSMUSG00000072501	0	0	1	2	2	1	2	2	0	0	0	1	0	0	0	0	1
15:6735365|6745580	mmu-Rictor_0003	http://159.226.67.237:8080/new/circ_detail.php?ID=mmu-Rictor_0003	+	exon	ENSMUSG00000050310	0	0	0	0	0	0	0	2	1	0	0	1	0	0	2	0	2
15:68101471|68119074	mmu-Zfat_0001	http://159.226.67.237:8080/new/circ_detail.php?ID=mmu-Zfat_0001	-	exon	ENSMUSG00000022335	0	3	1	0	0	1	0	0	0	1	1	1	0	0	0	2	0
15:68101471|68146591	mmu-Zfat_0008	http://159.226.67.237:8080/new/circ_detail.php?ID=mmu-Zfat_0008	-	exon	ENSMUSG00000022335	0	0	2	0	0	1	0	1	1	0	0	1	0	0	0	0	2
15:68165753|68170223	mmu-Zfat_0004	http://159.226.67.237:8080/new/circ_detail.php?ID=mmu-Zfat_0004	-	exon	ENSMUSG00000022335	1	3	0	3	0	1	0	3	0	0	1	1	1	0	0	0	2
15:6836916|6842917	mmu-Osmr_0001	http://159.226.67.237:8080/new/circ_detail.php?ID=mmu-Osmr_0001	-	exon	ENSMUSG00000022146	0	3	4	6	0	1	9	8	3	10	5	1	3	4	2	8	7
15:69013358|69029910	mmu-Khdrbs3_0008	http://159.226.67.237:8080/new/circ_detail.php?ID=mmu-Khdrbs3_0008	+	exon	ENSMUSG00000022332	0	1	1	0	0	1	2	0	2	0	1	1	1	0	2	1	3
15:7172856|7173560	mmu-Lifr_0003	http://159.226.67.237:8080/new/circ_detail.php?ID=mmu-Lifr_0003	+	exon	ENSMUSG00000054263	0	0	1	3	0	1	2	1	1	0	3	1	0	0	0	0	2
15:72685283|72693657	mmu-Trappc9_0001	http://159.226.67.237:8080/new/circ_detail.php?ID=mmu-Trappc9_0001	-	exon	ENSMUSG00000047921	1	0	0	0	1	1	0	0	0	2	1	1	0	0	0	0	2
15:72999972|73031643	mmu-Trappc9_0009	http://159.226.67.237:8080/new/circ_detail.php?ID=mmu-Trappc9_0009	-	exon	ENSMUSG00000047921	8	13	14	13	8	1	16	9	8	10	5	1	2	2	11	13	13
15:72999972|73052307	mmu-Trappc9_0018	http://159.226.67.237:8080/new/circ_detail.php?ID=mmu-Trappc9_0018	-	exon	ENSMUSG00000047921	2	0	0	0	0	1	0	0	0	0	0	0	2	0	0	0	0
15:73012806|73031643	mmu-Trappc9_0010	http://159.226.67.237:8080/new/circ_detail.php?ID=mmu-Trappc9_0010	-	exon	ENSMUSG00000047921	1	1	1	2	0	1	1	0	1	0	0	1	2	0	1	2	3
15:73209328|73216383	mmu-Ptk2_0120	http://159.226.67.237:8080/new/circ_detail.php?ID=mmu-Ptk2_0120	-	exon	ENSMUSG00000022607	0	0	0	0	0	0	0	0	0	2	0	1	0	0	1	2	2
15:73257034|73268893	mmu-Ptk2_0007	http://159.226.67.237:8080/new/circ_detail.php?ID=mmu-Ptk2_0007	-	exon	ENSMUSG00000022607	2	1	4	0	1	1	0	2	1	0	0	1	0	1	3	1	0
15:73257034|73276913	mmu-Ptk2_0005	http://159.226.67.237:8080/new/circ_detail.php?ID=mmu-Ptk2_0005	-	exon	ENSMUSG00000022607	0	0	1	0	2	1	2	0	0	0	0	1	0	0	0	1	0
15:73292035|73298245	mmu-Ptk2_0039	http://159.226.67.237:8080/new/circ_detail.php?ID=mmu-Ptk2_0039	-	exon	ENSMUSG00000022607	0	1	2	1	2	1	0	2	1	0	0	1	0	2	1	1	2
15:73292035|73304547	mmu-Ptk2_0017	http://159.226.67.237:8080/new/circ_detail.php?ID=mmu-Ptk2_0017	-	exon	ENSMUSG00000022607	0	2	1	1	1	1	1	0	1	0	2	1	1	1	1	3	0
15:73292035|73309869	mmu-Ptk2_0008	http://159.226.67.237:8080/new/circ_detail.php?ID=mmu-Ptk2_0008	-	exon	ENSMUSG00000022607	0	2	6	7	2	1	0	3	2	5	0	1	7	0	0	5	1
15:73303820|73309869	mmu-Ptk2_0010	http://159.226.67.237:8080/new/circ_detail.php?ID=mmu-Ptk2_0010	-	exon	ENSMUSG00000022607	0	0	2	0	1	1	0	0	2	0	2	1	0	0	0	0	0
15:73303820|73343359	mmu-Ptk2_0018	http://159.226.67.237:8080/new/circ_detail.php?ID=mmu-Ptk2_0018	-	exon	ENSMUSG00000022607	0	1	0	0	3	1	0	0	0	0	0	0	1	1	2	0	0
15:73309815|73343359	mmu-Ptk2_0002	http://159.226.67.237:8080/new/circ_detail.php?ID=mmu-Ptk2_0002	-	exon	ENSMUSG00000022607	0	0	0	0	0	0	0	0	2	0	0	1	0	0	0	2	0
15:73320775|73343359	mmu-Ptk2_0001	http://159.226.67.237:8080/new/circ_detail.php?ID=mmu-Ptk2_0001	-	exon	ENSMUSG00000022607	0	0	1	6	0	1	1	2	1	0	1	1	3	0	0	2	1
15:73325749|73343359	mmu-Ptk2_0009	http://159.226.67.237:8080/new/circ_detail.php?ID=mmu-Ptk2_0009	-	exon	ENSMUSG00000022607	0	0	1	1	1	1	1	2	0	1	3	1	0	1	0	3	0
15:73330849|73343359	mmu-Ptk2_0003	http://159.226.67.237:8080/new/circ_detail.php?ID=mmu-Ptk2_0003	-	exon	ENSMUSG00000022607	0	1	1	0	0	1	0	2	1	2	1	1	0	0	0	1	2
15:73343133|73365195	mmu-Ptk2_0079	http://159.226.67.237:8080/new/circ_detail.php?ID=mmu-Ptk2_0079	-	exon	ENSMUSG00000022607	0	0	0	0	0	0	0	0	2	0	0	1	0	0	0	3	0
15:73365041|73394744	mmu-Ptk2_0106	http://159.226.67.237:8080/new/circ_detail.php?ID=mmu-Ptk2_0106	-	exon	ENSMUSG00000022607	0	3	2	3	0	1	1	0	0	1	1	1	1	1	0	0	3
15:73391759|73394744	mmu-Ptk2_0101	http://159.226.67.237:8080/new/circ_detail.php?ID=mmu-Ptk2_0101	-	intron	ENSMUSG00000022607	1	8	3	3	3	1	1	3	7	6	7	1	3	1	3	5	8
15:73605442|73606076	mmu-Slc45a4_0002	http://159.226.67.237:8080/new/circ_detail.php?ID=mmu-Slc45a4_0002	-	exon	ENSMUSG00000079020	1	0	0	2	0	1	0	2	0	0	3	1	1	0	0	2	0
15:75666253|75667965	mmu-Top1mt_0001	http://159.226.67.237:8080/new/circ_detail.php?ID=mmu-Top1mt_0001	-	exon	ENSMUSG00000000934	0	0	1	0	0	1	1	2	1	4	2	1	0	1	0	1	2
15:75667420|75670184	mmu-Top1mt_0004	http://159.226.67.237:8080/new/circ_detail.php?ID=mmu-Top1mt_0004	-	exon	ENSMUSG00000000934	1	1	2	0	2	1	0	0	0	0	0	0	0	2	0	0	0
15:76087373|76088426	mmu-Nrbp2_0004	http://159.226.67.237:8080/new/circ_detail.php?ID=mmu-Nrbp2_0004	-	Non-Repeat	ENSMUSG00000075590	0	2	0	4	1	1	0	4	4	2	2	1	1	0	3	1	3
15:76751528|76765651	mmu-Arhgap39_0001	http://159.226.67.237:8080/new/circ_detail.php?ID=mmu-Arhgap39_0001	-	exon	ENSMUSG00000033697	0	0	2	2	0	1	0	0	0	0	0	0	0	0	0	0	0
15:77113605|77132941	mmu-Rbfox2_0001	http://159.226.67.237:8080/new/circ_detail.php?ID=mmu-Rbfox2_0001	-	exon	ENSMUSG00000033565	0	0	0	1	0	1	0	3	0	0	0	1	0	0	0	2	0
15:78296976|78298378	mmu-Csf2rb2_0001	http://159.226.67.237:8080/new/circ_detail.php?ID=mmu-Csf2rb2_0001	-	exon	ENSMUSG00000071714	0	0	0	0	2	1	0	2	0	0	0	1	0	0	0	0	1
15:79114655|79115171	mmu-Micall1_0002	http://159.226.67.237:8080/new/circ_detail.php?ID=mmu-Micall1_0002	+	exon	ENSMUSG00000033039	1	0	1	0	1	1	0	2	0	1	0	1	3	1	1	0	0
15:79536997|79537545	mmu-Ddx17_0001	http://159.226.67.237:8080/new/circ_detail.php?ID=mmu-Ddx17_0001	-	exon	ENSMUSG00000055065	1	0	0	0	2	1	1	0	0	3	5	1	0	0	0	0	1
15:79536997|79543856	mmu-Ddx17_0005	http://159.226.67.237:8080/new/circ_detail.php?ID=mmu-Ddx17_0005	-	exon	ENSMUSG00000055065	0	0	2	1	0	1	2	1	0	0	0	1	0	0	0	0	0
15:79541034|79543856	mmu-Ddx17_0002	http://159.226.67.237:8080/new/circ_detail.php?ID=mmu-Ddx17_0002	-	exon	ENSMUSG00000055065	0	3	1	1	0	1	1	0	0	0	4	1	3	0	2	1	0
15:79706992|79708043	mmu-Gtpbp1_0001	http://159.226.67.237:8080/new/circ_detail.php?ID=mmu-Gtpbp1_0001	+	exon	ENSMUSG00000042535	0	2	0	0	0	1	2	0	0	0	0	1	0	0	0	0	1
15:80000329|80001887	mmu-Pdgfb_0001	http://159.226.67.237:8080/new/circ_detail.php?ID=mmu-Pdgfb_0001	-	exon	ENSMUSG00000000489	3	6	5	5	4	1	1	5	2	7	3	1	2	3	0	6	4
15:80884207|80889155	mmu-Tnrc6b_0003	http://159.226.67.237:8080/new/circ_detail.php?ID=mmu-Tnrc6b_0003	+	exon	ENSMUSG00000047888	0	3	0	4	2	1	2	3	2	1	1	1	0	0	1	0	2
15:80884207|80894454	mmu-Tnrc6b_0004	http://159.226.67.237:8080/new/circ_detail.php?ID=mmu-Tnrc6b_0004	+	exon	ENSMUSG00000047888	3	0	0	0	0	1	0	0	0	0	0	0	1	0	0	0	2
15:80884207|80902712	mmu-Tnrc6b_0018	http://159.226.67.237:8080/new/circ_detail.php?ID=mmu-Tnrc6b_0018	+	exon	ENSMUSG00000047888	2	5	1	2	2	1	1	5	4	4	0	1	2	3	0	3	1
15:80884207|80918097	mmu-Tnrc6b_0037	http://159.226.67.237:8080/new/circ_detail.php?ID=mmu-Tnrc6b_0037	+	exon	ENSMUSG00000047888	0	1	1	1	0	1	1	2	0	0	0	1	0	0	0	1	2
15:80901884|80902712	mmu-Tnrc6b_0012	http://159.226.67.237:8080/new/circ_detail.php?ID=mmu-Tnrc6b_0012	+	exon	ENSMUSG00000047888	0	0	1	0	2	1	0	2	2	0	1	1	1	0	0	0	0
15:80923458|80924156	mmu-Tnrc6b_0019	http://159.226.67.237:8080/new/circ_detail.php?ID=mmu-Tnrc6b_0019	+	exon	ENSMUSG00000047888	0	0	0	0	0	0	0	0	2	0	0	1	0	2	1	0	0
15:81117391|81117652	mmu-Mkl1_0001	http://159.226.67.237:8080/new/circ_detail.php?ID=mmu-Mkl1_0001	-	5-utr	ENSMUSG00000042292	0	0	0	0	1	1	0	1	0	2	0	1	0	0	2	0	1
15:81382980|81392322	mmu-St13_0004	http://159.226.67.237:8080/new/circ_detail.php?ID=mmu-St13_0004	-	exon	ENSMUSG00000022403	0	0	0	1	2	1	2	2	7	0	0	1	0	0	2	1	2
15:8139851|8141359	mmu-Nup155_0025	http://159.226.67.237:8080/new/circ_detail.php?ID=mmu-Nup155_0025	+	exon	ENSMUSG00000022142	0	0	0	3	1	1	0	1	0	0	1	1	3	0	0	1	0
15:81430690|81442464	mmu-Xpnpep3_0004	http://159.226.67.237:8080/new/circ_detail.php?ID=mmu-Xpnpep3_0004	+	exon	ENSMUSG00000022401	0	0	2	0	0	1	1	1	1	0	0	1	0	0	0	0	2
15:8147143|8148451	mmu-Nup155_0024	http://159.226.67.237:8080/new/circ_detail.php?ID=mmu-Nup155_0024	+	exon	ENSMUSG00000022142	0	0	0	0	0	0	1	0	1	3	2	1	1	0	0	1	0
15:81600908|81601545	mmu-Ep300_0003	http://159.226.67.237:8080/new/circ_detail.php?ID=mmu-Ep300_0003	+	exon	ENSMUSG00000055024	0	2	0	3	1	1	9	2	2	0	2	1	1	1	0	5	3
15:81628293|81628737	mmu-Ep300_0002	http://159.226.67.237:8080/new/circ_detail.php?ID=mmu-Ep300_0002	+	exon	ENSMUSG00000055024	2	1	0	2	7	1	5	7	9	2	1	1	0	0	0	1	5
15:81631614|81632512	mmu-Ep300_0015	http://159.226.67.237:8080/new/circ_detail.php?ID=mmu-Ep300_0015	+	exon	ENSMUSG00000055024	2	1	4	6	3	1	15	8	2	4	3	1	7	3	0	7	2
15:81639741|81641425	mmu-Ep300_0016	http://159.226.67.237:8080/new/circ_detail.php?ID=mmu-Ep300_0016	+	exon	ENSMUSG00000055024	0	0	0	0	0	0	0	0	0	2	0	1	0	2	0	0	0
15:82022445|82023061	mmu-Xrcc6_0002	http://159.226.67.237:8080/new/circ_detail.php?ID=mmu-Xrcc6_0002	+	exon	ENSMUSG00000022471	0	0	3	0	0	1	1	0	0	0	2	1	0	3	0	1	4
15:82175097|82177587	mmu-Srebf2_0004	http://159.226.67.237:8080/new/circ_detail.php?ID=mmu-Srebf2_0004	+	exon	ENSMUSG00000022463	0	2	0	0	0	1	0	0	0	2	0	1	0	0	0	0	0
15:82175097|82185433	mmu-Srebf2_0003	http://159.226.67.237:8080/new/circ_detail.php?ID=mmu-Srebf2_0003	+	exon	ENSMUSG00000022463	1	0	1	0	0	1	2	0	0	1	0	1	0	0	2	0	0
15:82815611|82857284	mmu-Tcf20_0004	http://159.226.67.237:8080/new/circ_detail.php?ID=mmu-Tcf20_0004	-	exon	ENSMUSG00000041852	0	0	0	0	2	1	0	2	0	0	0	1	2	0	0	7	0
15:82825231|82857284	mmu-Tcf20_0002	http://159.226.67.237:8080/new/circ_detail.php?ID=mmu-Tcf20_0002	-	exon	ENSMUSG00000041852	12	25	25	15	18	1	18	20	24	23	25	1	24	8	20	26	31
15:82851513|82857284	mmu-Tcf20_0001	http://159.226.67.237:8080/new/circ_detail.php?ID=mmu-Tcf20_0001	-	exon	ENSMUSG00000041852	36	54	47	42	45	1	41	36	34	57	24	1	51	23	48	44	72
15:8325684|8330316	mmu-Nipbl_0018	http://159.226.67.237:8080/new/circ_detail.php?ID=mmu-Nipbl_0018	-	exon	ENSMUSG00000022141	0	3	0	2	0	1	3	0	0	3	0	1	0	0	0	3	0
15:84195744|84198661	mmu-Samm50_0001	http://159.226.67.237:8080/new/circ_detail.php?ID=mmu-Samm50_0001	+	exon	ENSMUSG00000022437	3	0	0	0	1	1	1	0	0	0	0	1	0	0	3	0	0
15:84271231|84282864	mmu-Parvb_0001	http://159.226.67.237:8080/new/circ_detail.php?ID=mmu-Parvb_0001	+	exon	ENSMUSG00000022438	0	0	2	0	1	1	2	2	0	0	1	1	0	1	0	2	2
15:85359454|85365359	mmu-Atxn10_0011	http://159.226.67.237:8080/new/circ_detail.php?ID=mmu-Atxn10_0011	+	exon	ENSMUSG00000016541	0	0	0	0	2	1	3	0	0	1	0	1	0	0	0	0	0
15:85359454|85376702	mmu-Atxn10_0014	http://159.226.67.237:8080/new/circ_detail.php?ID=mmu-Atxn10_0014	+	exon	ENSMUSG00000016541	0	0	1	0	0	1	0	2	0	0	0	1	0	0	0	0	3
15:85359454|85393506	mmu-Atxn10_0007	http://159.226.67.237:8080/new/circ_detail.php?ID=mmu-Atxn10_0007	+	exon	ENSMUSG00000016541	1	2	0	0	3	1	0	2	0	2	2	1	2	0	0	0	2
15:85386991|85393506	mmu-Atxn10_0002	http://159.226.67.237:8080/new/circ_detail.php?ID=mmu-Atxn10_0002	+	exon	ENSMUSG00000016541	1	0	0	0	1	1	2	0	0	0	3	1	0	0	2	1	2
15:85391638|85393506	mmu-Atxn10_0006	http://159.226.67.237:8080/new/circ_detail.php?ID=mmu-Atxn10_0006	+	exon	ENSMUSG00000016541	0	0	0	0	1	1	3	1	1	8	3	1	0	0	1	2	5
15:85693537|85704290	mmu-intergenic_000045	http://159.226.67.237:8080/new/circ_detail.php?ID=mmu-intergenic_000045	+	intergenic		0	0	0	1	2	1	1	0	1	1	0	1	0	0	0	0	2
15:85787108|85791042	mmu-Ppara_0001	http://159.226.67.237:8080/new/circ_detail.php?ID=mmu-Ppara_0001	+	exon	ENSMUSG00000022383	0	1	0	2	0	1	0	0	1	1	0	1	0	0	0	0	2
15:85882674|85885192	mmu-Trmu_0002	http://159.226.67.237:8080/new/circ_detail.php?ID=mmu-Trmu_0002	+	exon	ENSMUSG00000022386	0	0	2	0	4	1	5	7	3	2	4	1	2	0	3	5	5
15:86089204|86100900	mmu-Gramd4_0004	http://159.226.67.237:8080/new/circ_detail.php?ID=mmu-Gramd4_0004	+	intron	ENSMUSG00000035900	1	2	0	2	0	1	2	0	0	0	2	1	1	0	1	0	3
15:86091313|86100900	mmu-Gramd4_0001	http://159.226.67.237:8080/new/circ_detail.php?ID=mmu-Gramd4_0001	+	exon	ENSMUSG00000035900	0	0	0	0	1	1	0	1	0	0	0	1	3	0	1	1	2
15:86151535|86156651	mmu-Cerk_0004	http://159.226.67.237:8080/new/circ_detail.php?ID=mmu-Cerk_0004	-	exon	ENSMUSG00000035891	1	1	0	4	0	1	0	0	3	6	1	1	0	0	0	1	0
15:88689509|88691884	mmu-Brd1_0007	http://159.226.67.237:8080/new/circ_detail.php?ID=mmu-Brd1_0007	-	exon	ENSMUSG00000022387	1	0	0	0	0	1	2	1	1	0	4	1	0	0	1	0	0
15:88811297|88812159	mmu-Alg12_0001	http://159.226.67.237:8080/new/circ_detail.php?ID=mmu-Alg12_0001	-	exon	ENSMUSG00000035845	9	13	11	40	31	1	49	37	23	47	29	1	17	7	16	32	39
15:89094137|89096819	mmu-Selo_0001	http://159.226.67.237:8080/new/circ_detail.php?ID=mmu-Selo_0001	+	exon	ENSMUSG00000035757	0	0	3	1	4	1	0	4	1	4	1	1	0	0	0	0	1
15:89134612|89135688	mmu-Mapk12_0001	http://159.226.67.237:8080/new/circ_detail.php?ID=mmu-Mapk12_0001	-	exon	ENSMUSG00000022610	0	4	0	1	1	1	0	1	1	0	1	1	0	0	0	2	0
15:89242160|89246340	mmu-intergenic_000035	http://159.226.67.237:8080/new/circ_detail.php?ID=mmu-intergenic_000035	+	intergenic		3	9	6	3	4	1	8	5	2	4	1	1	4	0	0	11	4
15:89242160|89253261	mmu-Ppp6r2_0023	http://159.226.67.237:8080/new/circ_detail.php?ID=mmu-Ppp6r2_0023	+	exon/intergenic	ENSMUSG00000036561	0	0	0	0	0	0	0	1	2	0	0	1	3	0	1	0	0
15:89246258|89253250	mmu-Ppp6r2_0020	http://159.226.67.237:8080/new/circ_detail.php?ID=mmu-Ppp6r2_0020	+	exon/intergenic	ENSMUSG00000036561	0	0	0	0	0	0	3	0	0	0	0	1	0	0	0	2	0
15:89246258|89253261	mmu-Ppp6r2_0011	http://159.226.67.237:8080/new/circ_detail.php?ID=mmu-Ppp6r2_0011	+	exon/intergenic	ENSMUSG00000036561	0	0	0	3	0	1	0	0	0	0	0	0	0	2	0	2	2
15:89253019|89259203	mmu-Ppp6r2_0007	http://159.226.67.237:8080/new/circ_detail.php?ID=mmu-Ppp6r2_0007	+	exon/intergenic	ENSMUSG00000036561	1	2	0	0	0	1	2	0	0	0	0	1	0	0	0	0	0
15:89305544|89306293	mmu-Sbf1_0002	http://159.226.67.237:8080/new/circ_detail.php?ID=mmu-Sbf1_0002	-	Non-Repeat	ENSMUSG00000036529	0	0	2	0	0	1	0	2	0	0	0	1	0	0	0	0	0
15:89521103|89533454	mmu-Shank3_0007	http://159.226.67.237:8080/new/circ_detail.php?ID=mmu-Shank3_0007	+	exon	ENSMUSG00000022623	1	3	3	5	1	1	0	0	4	0	2	1	0	0	0	4	3
15:89543100|89543878	mmu-Shank3_0004	http://159.226.67.237:8080/new/circ_detail.php?ID=mmu-Shank3_0004	+	exon	ENSMUSG00000022623	0	1	0	0	3	1	1	1	1	3	0	1	0	0	3	0	0
15:89543100|89549882	mmu-Shank3_0003	http://159.226.67.237:8080/new/circ_detail.php?ID=mmu-Shank3_0003	+	exon	ENSMUSG00000022623	0	0	0	1	0	1	3	0	2	2	0	1	0	0	0	1	0
15:89547626|89549882	mmu-Shank3_0001	http://159.226.67.237:8080/new/circ_detail.php?ID=mmu-Shank3_0001	+	exon	ENSMUSG00000022623	0	3	1	2	5	1	14	0	5	13	3	1	1	0	2	4	0
15:90584878|90619735	mmu-Cpne8_0003	http://159.226.67.237:8080/new/circ_detail.php?ID=mmu-Cpne8_0003	-	exon	ENSMUSG00000052560	0	0	0	0	0	0	0	2	7	0	0	1	0	0	0	0	0
15:90601813|90619735	mmu-Cpne8_0001	http://159.226.67.237:8080/new/circ_detail.php?ID=mmu-Cpne8_0001	-	exon	ENSMUSG00000052560	1	0	0	0	1	1	0	3	0	1	2	1	0	0	0	3	0
15:90980795|90994475	mmu-Kif21a_0015	http://159.226.67.237:8080/new/circ_detail.php?ID=mmu-Kif21a_0015	-	exon	ENSMUSG00000022629	0	1	0	3	1	1	1	0	0	1	0	1	0	0	3	0	3
15:91705106|91712862	mmu-Lrrk2_0001	http://159.226.67.237:8080/new/circ_detail.php?ID=mmu-Lrrk2_0001	+	exon	ENSMUSG00000036273	0	16	8	3	12	1	16	11	7	5	3	1	8	4	10	15	15
15:91764632|91780009	mmu-Lrrk2_0011	http://159.226.67.237:8080/new/circ_detail.php?ID=mmu-Lrrk2_0011	+	exon	ENSMUSG00000036273	1	1	2	0	0	1	0	0	0	0	0	0	0	0	0	1	2
15:91764632|91787126	mmu-Lrrk2_0013	http://159.226.67.237:8080/new/circ_detail.php?ID=mmu-Lrrk2_0013	+	exon	ENSMUSG00000036273	0	0	0	0	0	0	3	0	0	0	0	1	3	0	1	0	1
15:91786966|91814733	mmu-Lrrk2_0015	http://159.226.67.237:8080/new/circ_detail.php?ID=mmu-Lrrk2_0015	+	exon	ENSMUSG00000036273	1	0	2	5	0	1	0	1	2	0	0	1	1	0	1	0	0
15:92743571|92757754	mmu-Pdzrn4_0004	http://159.226.67.237:8080/new/circ_detail.php?ID=mmu-Pdzrn4_0004	+	exon	ENSMUSG00000036218	0	0	0	0	2	1	0	0	2	0	0	1	2	0	0	0	0
15:93424014|93441712	mmu-Pphln1_0011	http://159.226.67.237:8080/new/circ_detail.php?ID=mmu-Pphln1_0011	+	exon	ENSMUSG00000036167	0	0	2	0	0	1	0	0	0	1	0	1	0	0	0	2	1
15:93424014|93465245	mmu-Pphln1_0007	http://159.226.67.237:8080/new/circ_detail.php?ID=mmu-Pphln1_0007	+	exon	ENSMUSG00000036167	0	3	1	0	0	1	0	2	0	1	0	1	0	0	1	0	3
15:93452117|93465245	mmu-Pphln1_0008	http://159.226.67.237:8080/new/circ_detail.php?ID=mmu-Pphln1_0008	+	exon	ENSMUSG00000036167	0	0	0	0	2	1	2	4	3	1	0	1	0	0	0	1	1
15:93455451|93465245	mmu-Pphln1_0009	http://159.226.67.237:8080/new/circ_detail.php?ID=mmu-Pphln1_0009	+	exon	ENSMUSG00000036167	0	1	1	1	0	1	3	0	1	0	0	1	0	0	2	0	2
15:95864225|95920378	mmu-Ano6_0009	http://159.226.67.237:8080/new/circ_detail.php?ID=mmu-Ano6_0009	+	exon	ENSMUSG00000064210	1	4	2	2	3	1	2	1	4	0	2	1	1	0	0	0	2
15:95864225|95931843	mmu-Ano6_0006	http://159.226.67.237:8080/new/circ_detail.php?ID=mmu-Ano6_0006	+	exon	ENSMUSG00000064210	0	0	2	2	0	1	0	2	2	0	0	1	0	0	0	1	0
15:95912305|95920378	mmu-Ano6_0010	http://159.226.67.237:8080/new/circ_detail.php?ID=mmu-Ano6_0010	+	exon	ENSMUSG00000064210	0	2	0	0	0	1	1	3	0	0	0	1	0	0	0	1	0
15:95948272|95949956	mmu-Ano6_0022	http://159.226.67.237:8080/new/circ_detail.php?ID=mmu-Ano6_0022	+	exon	ENSMUSG00000064210	0	1	0	1	3	1	5	3	10	1	0	1	2	0	1	1	2
15:96390876|96392664	mmu-Arid2_0003	http://159.226.67.237:8080/new/circ_detail.php?ID=mmu-Arid2_0003	+	exon	ENSMUSG00000033237	1	0	0	0	0	1	2	5	1	0	1	1	1	0	0	5	3
15:96431781|96444102	mmu-Scaf11_0002	http://159.226.67.237:8080/new/circ_detail.php?ID=mmu-Scaf11_0002	-	exon	ENSMUSG00000033228	0	3	0	3	0	1	0	0	1	0	0	1	0	0	2	0	2
15:97277334|97292348	mmu-Pced1b_0004	http://159.226.67.237:8080/new/circ_detail.php?ID=mmu-Pced1b_0004	+	intron	ENSMUSG00000044250	0	0	0	0	0	0	2	1	0	0	3	1	0	0	0	0	0
15:98084970|98087133	mmu-Senp1_0009	http://159.226.67.237:8080/new/circ_detail.php?ID=mmu-Senp1_0009	-	exon	ENSMUSG00000033075	1	0	0	1	3	1	4	0	3	3	5	1	0	2	7	3	3
15:98551914|98560325	mmu-Ccnt1_0001	http://159.226.67.237:8080/new/circ_detail.php?ID=mmu-Ccnt1_0001	-	exon	ENSMUSG00000011960	1	0	3	1	0	1	2	0	0	0	3	1	0	0	0	2	1
15:98656602|98658435	mmu-Ddx23_0001	http://159.226.67.237:8080/new/circ_detail.php?ID=mmu-Ddx23_0001	-	exon	ENSMUSG00000003360	1	0	0	0	0	1	1	1	1	2	2	1	0	0	0	0	2
15:98740337|98742829	mmu-Arf3_0003	http://159.226.67.237:8080/new/circ_detail.php?ID=mmu-Arf3_0003	-	exon	ENSMUSG00000051853	1	4	0	3	4	1	3	4	4	3	1	1	1	0	1	4	2
15:98740421|98742829	mmu-Arf3_0001	http://159.226.67.237:8080/new/circ_detail.php?ID=mmu-Arf3_0001	-	exon	ENSMUSG00000051853	0	0	0	0	5	1	0	1	2	3	1	1	2	0	0	0	0
15:99149634|99186094	mmu-Spats2_0014	http://159.226.67.237:8080/new/circ_detail.php?ID=mmu-Spats2_0014	+	exon	ENSMUSG00000051934	0	0	1	0	3	1	0	1	0	0	2	1	0	1	2	1	1
15:99283814|99285665	mmu-Fam186b_0001	http://159.226.67.237:8080/new/circ_detail.php?ID=mmu-Fam186b_0001	-	exon	ENSMUSG00000078907	0	0	1	1	1	1	0	2	0	2	0	1	0	0	0	0	0
16:10595802|10614600	mmu-Clec16a_0003	http://159.226.67.237:8080/new/circ_detail.php?ID=mmu-Clec16a_0003	+	exon	ENSMUSG00000068663	0	0	0	0	0	0	0	1	0	3	0	1	0	5	0	0	1
16:10611003|10644881	mmu-Clec16a_0005	http://159.226.67.237:8080/new/circ_detail.php?ID=mmu-Clec16a_0005	+	exon	ENSMUSG00000068663	0	3	2	2	3	1	0	0	2	2	2	1	0	0	0	2	2
16:10960917|10966649	mmu-Litaf_0001	http://159.226.67.237:8080/new/circ_detail.php?ID=mmu-Litaf_0001	-	exon	ENSMUSG00000022500	0	0	0	1	0	1	0	0	3	0	0	1	0	0	0	0	2
16:11079704|11084893	mmu-Txndc11_0003	http://159.226.67.237:8080/new/circ_detail.php?ID=mmu-Txndc11_0003	-	exon	ENSMUSG00000022498	1	2	2	0	0	1	3	0	6	1	0	1	5	0	0	5	3
16:11104566|11128703	mmu-Txndc11_0001	http://159.226.67.237:8080/new/circ_detail.php?ID=mmu-Txndc11_0001	-	exon	ENSMUSG00000022498	0	1	1	4	7	1	4	4	0	7	1	1	1	0	2	1	9
16:11116795|11128703	mmu-Txndc11_0002	http://159.226.67.237:8080/new/circ_detail.php?ID=mmu-Txndc11_0002	-	exon	ENSMUSG00000022498	6	30	26	20	24	1	36	3	24	32	14	1	32	5	11	20	29
16:11122670|11128703	mmu-Txndc11_0004	http://159.226.67.237:8080/new/circ_detail.php?ID=mmu-Txndc11_0004	-	exon	ENSMUSG00000022498	0	0	2	3	0	1	1	1	3	2	4	1	0	0	3	1	2
16:11158554|11159124	mmu-Zc3h7a_0014	http://159.226.67.237:8080/new/circ_detail.php?ID=mmu-Zc3h7a_0014	-	exon	ENSMUSG00000037965	0	1	0	3	1	1	2	0	1	0	1	1	2	0	1	0	2
16:11199385|11201430	mmu-Rsl1d1_0002	http://159.226.67.237:8080/new/circ_detail.php?ID=mmu-Rsl1d1_0002	-	exon	ENSMUSG00000005846	1	0	7	3	0	1	0	1	2	0	0	1	1	0	0	0	3
16:11230510|11239096	mmu-Gspt1_0016	http://159.226.67.237:8080/new/circ_detail.php?ID=mmu-Gspt1_0016	-	exon	ENSMUSG00000062203	0	0	0	1	2	1	4	4	1	5	3	1	0	0	1	2	2
16:11230510|11239099	mmu-Gspt1_0017	http://159.226.67.237:8080/new/circ_detail.php?ID=mmu-Gspt1_0017	-	exon	ENSMUSG00000062203	0	2	0	0	1	1	2	0	0	1	3	1	1	1	1	0	0
16:11237531|11240840	mmu-Gspt1_0001	http://159.226.67.237:8080/new/circ_detail.php?ID=mmu-Gspt1_0001	-	exon	ENSMUSG00000062203	0	2	1	0	0	1	0	5	0	0	1	1	0	0	0	0	0
16:11445165|11447508	mmu-Snx29_0021	http://159.226.67.237:8080/new/circ_detail.php?ID=mmu-Snx29_0021	+	exon	ENSMUSG00000071669	0	2	1	2	0	1	3	4	7	1	2	1	0	1	2	1	4
16:13603028|13647299	mmu-Parn_0015	http://159.226.67.237:8080/new/circ_detail.php?ID=mmu-Parn_0015	-	exon	ENSMUSG00000022685	0	0	1	2	0	1	0	2	0	0	0	1	1	0	1	0	0
16:13629583|13647299	mmu-Parn_0023	http://159.226.67.237:8080/new/circ_detail.php?ID=mmu-Parn_0023	-	exon	ENSMUSG00000022685	0	0	0	0	0	0	0	0	0	3	0	1	1	0	0	2	0
16:13650635|13656976	mmu-Parn_0008	http://159.226.67.237:8080/new/circ_detail.php?ID=mmu-Parn_0008	-	exon	ENSMUSG00000022685	0	0	0	0	3	1	0	2	2	0	0	1	0	0	0	0	0
16:13687391|13688925	mmu-Bfar_0001	http://159.226.67.237:8080/new/circ_detail.php?ID=mmu-Bfar_0001	+	exon	ENSMUSG00000022684	0	0	0	0	0	0	2	2	0	2	3	1	3	0	2	3	0
16:13697333|13699075	mmu-Bfar_0002	http://159.226.67.237:8080/new/circ_detail.php?ID=mmu-Bfar_0002	+	exon	ENSMUSG00000022684	0	2	1	2	1	1	4	4	5	3	5	1	5	0	3	4	1
16:13843771|13857502	mmu-Pdxdc1_0011	http://159.226.67.237:8080/new/circ_detail.php?ID=mmu-Pdxdc1_0011	-	exon	ENSMUSG00000022680	0	0	0	2	0	1	0	0	2	0	0	1	0	0	0	0	0
16:14138343|14140372	mmu-Marf1_0013	http://159.226.67.237:8080/new/circ_detail.php?ID=mmu-Marf1_0013	-	exon	ENSMUSG00000060657	1	3	8	21	6	1	22	10	13	19	6	1	20	10	2	17	30
16:14389807|14394090	mmu-Abcc1_0010	http://159.226.67.237:8080/new/circ_detail.php?ID=mmu-Abcc1_0010	+	exon	ENSMUSG00000023088	0	0	0	1	0	1	2	4	0	0	0	1	0	0	0	1	0
16:14389807|14396476	mmu-Abcc1_0009	http://159.226.67.237:8080/new/circ_detail.php?ID=mmu-Abcc1_0009	+	exon	ENSMUSG00000023088	0	0	1	1	0	1	3	3	4	3	0	1	0	0	3	1	1
16:14419700|14423260	mmu-Abcc1_0014	http://159.226.67.237:8080/new/circ_detail.php?ID=mmu-Abcc1_0014	+	exon	ENSMUSG00000023088	0	1	2	0	1	1	2	0	0	2	1	1	0	0	3	2	0
16:14419700|14440059	mmu-Abcc1_0015	http://159.226.67.237:8080/new/circ_detail.php?ID=mmu-Abcc1_0015	+	exon	ENSMUSG00000023088	0	0	1	2	0	1	2	0	2	2	0	1	0	0	0	0	0
16:15697123|15719512	mmu-Prkdc_0016	http://159.226.67.237:8080/new/circ_detail.php?ID=mmu-Prkdc_0016	+	exon	ENSMUSG00000022672	0	0	0	0	0	0	1	2	1	2	0	1	2	0	1	2	2
16:15799867|15816894	mmu-Prkdc_0007	http://159.226.67.237:8080/new/circ_detail.php?ID=mmu-Prkdc_0007	+	exon	ENSMUSG00000022672	0	6	2	2	1	1	6	4	12	0	3	1	2	2	0	2	5
16:15829616|15831338	mmu-Prkdc_0008	http://159.226.67.237:8080/new/circ_detail.php?ID=mmu-Prkdc_0008	+	exon	ENSMUSG00000022672	0	2	0	0	0	1	3	0	0	0	0	1	2	1	3	0	0
16:15912519|15915387	mmu-Spidr_0004	http://159.226.67.237:8080/new/circ_detail.php?ID=mmu-Spidr_0004	-	exon	ENSMUSG00000041974	0	0	0	5	0	1	1	3	0	1	0	1	1	0	0	2	0
16:16114827|16140863	mmu-Spidr_0009	http://159.226.67.237:8080/new/circ_detail.php?ID=mmu-Spidr_0009	-	exon	ENSMUSG00000041974	0	1	2	5	0	1	1	3	2	0	0	1	0	0	2	5	0
16:16225301|16230776	mmu-Pkp2_0001	http://159.226.67.237:8080/new/circ_detail.php?ID=mmu-Pkp2_0001	+	exon	ENSMUSG00000041957	1	0	1	4	2	1	10	6	4	7	3	1	3	1	4	8	14
16:16230641|16247043	mmu-Pkp2_0006	http://159.226.67.237:8080/new/circ_detail.php?ID=mmu-Pkp2_0006	+	exon	ENSMUSG00000041957	0	1	2	2	0	1	5	3	4	6	1	1	5	4	0	4	10
16:16246467|16247043	mmu-Pkp2_0007	http://159.226.67.237:8080/new/circ_detail.php?ID=mmu-Pkp2_0007	+	intron	ENSMUSG00000041957	0	0	2	0	0	1	4	1	0	2	0	1	3	1	1	4	1
16:16246866|16269772	mmu-Pkp2_0009	http://159.226.67.237:8080/new/circ_detail.php?ID=mmu-Pkp2_0009	+	exon	ENSMUSG00000041957	1	2	0	1	3	1	2	0	0	1	0	1	0	1	1	0	0
16:16260326|16269772	mmu-Pkp2_0010	http://159.226.67.237:8080/new/circ_detail.php?ID=mmu-Pkp2_0010	+	exon	ENSMUSG00000041957	2	0	0	0	0	1	2	0	1	0	0	1	0	0	2	0	1
16:16453992|16469842	mmu-Fgd4_0016	http://159.226.67.237:8080/new/circ_detail.php?ID=mmu-Fgd4_0016	-	exon	ENSMUSG00000022788	2	0	2	0	0	1	0	0	0	0	2	1	1	0	0	1	0
16:16453992|16477513	mmu-Fgd4_0005	http://159.226.67.237:8080/new/circ_detail.php?ID=mmu-Fgd4_0005	-	exon	ENSMUSG00000022788	0	1	0	2	1	1	0	4	0	0	0	1	0	0	1	0	0
16:16469704|16477513	mmu-Fgd4_0010	http://159.226.67.237:8080/new/circ_detail.php?ID=mmu-Fgd4_0010	-	exon	ENSMUSG00000022788	0	0	0	0	0	0	3	0	0	0	0	1	0	0	0	2	0
16:17013308|17016080	mmu-Mapk1_0012	http://159.226.67.237:8080/new/circ_detail.php?ID=mmu-Mapk1_0012	+	intron	ENSMUSG00000063358	2	2	7	4	10	1	6	14	4	4	3	1	0	5	6	8	3
16:17015898|17018475	mmu-Mapk1_0001	http://159.226.67.237:8080/new/circ_detail.php?ID=mmu-Mapk1_0001	+	exon	ENSMUSG00000063358	0	2	0	5	0	1	3	0	4	6	3	1	0	0	1	12	2
16:17015898|17018503	mmu-Mapk1_0013	http://159.226.67.237:8080/new/circ_detail.php?ID=mmu-Mapk1_0013	+	intron	ENSMUSG00000063358	0	0	0	0	1	1	2	1	0	2	0	1	0	1	0	0	1
16:17023452|17026489	mmu-Mapk1_0002	http://159.226.67.237:8080/new/circ_detail.php?ID=mmu-Mapk1_0002	+	exon	ENSMUSG00000063358	3	4	1	13	6	1	4	5	4	7	1	1	2	3	3	2	3
16:17348715|17356216	mmu-Pi4ka_0015	http://159.226.67.237:8080/new/circ_detail.php?ID=mmu-Pi4ka_0015	-	exon	ENSMUSG00000041720	0	0	4	6	0	1	4	5	6	3	3	1	0	1	5	4	1
16:17348715|17360593	mmu-Pi4ka_0026	http://159.226.67.237:8080/new/circ_detail.php?ID=mmu-Pi4ka_0026	-	exon	ENSMUSG00000041720	0	0	1	0	2	1	1	0	0	0	0	1	0	0	2	1	0
16:17348715|17364012	mmu-Pi4ka_0027	http://159.226.67.237:8080/new/circ_detail.php?ID=mmu-Pi4ka_0027	-	exon	ENSMUSG00000041720	0	0	0	0	0	0	0	0	2	0	0	1	0	0	0	0	2
16:17348715|17389457	mmu-Pi4ka_0024	http://159.226.67.237:8080/new/circ_detail.php?ID=mmu-Pi4ka_0024	-	exon	ENSMUSG00000041720	0	1	0	0	0	1	0	2	0	0	0	1	2	0	0	1	0
16:17367404|17389457	mmu-Pi4ka_0002	http://159.226.67.237:8080/new/circ_detail.php?ID=mmu-Pi4ka_0002	-	exon	ENSMUSG00000041720	0	2	0	1	0	1	0	0	2	2	1	1	0	0	0	0	1
16:17373350|17378514	mmu-Pi4ka_0003	http://159.226.67.237:8080/new/circ_detail.php?ID=mmu-Pi4ka_0003	-	exon	ENSMUSG00000041720	0	0	0	0	0	0	0	2	0	2	0	1	0	0	0	0	0
16:17373350|17389457	mmu-Pi4ka_0001	http://159.226.67.237:8080/new/circ_detail.php?ID=mmu-Pi4ka_0001	-	exon	ENSMUSG00000041720	7	4	3	5	2	1	4	5	3	7	3	1	5	0	3	8	7
16:17468893|17469358	mmu-Crkl_0001	http://159.226.67.237:8080/new/circ_detail.php?ID=mmu-Crkl_0001	+	exon	ENSMUSG00000006134	0	1	0	2	0	1	2	0	0	0	0	1	0	0	0	1	0
16:17663377|17697694	mmu-Med15_0014	http://159.226.67.237:8080/new/circ_detail.php?ID=mmu-Med15_0014	-	exon	ENSMUSG00000012114	1	0	0	0	0	1	0	0	0	2	0	1	2	0	0	0	1
16:17671545|17674658	mmu-Med15_0004	http://159.226.67.237:8080/new/circ_detail.php?ID=mmu-Med15_0004	-	exon	ENSMUSG00000012114	1	3	0	1	5	1	2	1	2	4	2	1	3	1	1	4	0
16:17856752|17859526	mmu-Gm20518_0002	http://159.226.67.237:8080/new/circ_detail.php?ID=mmu-Gm20518_0002	-	exon	ENSMUSG00000092470ENSMUSG00000003166	1	0	2	0	0	1	5	0	1	2	1	1	0	1	0	1	1
16:18076242|18084755	mmu-Prodh_0001	http://159.226.67.237:8080/new/circ_detail.php?ID=mmu-Prodh_0001	-	exon	ENSMUSG00000003526	0	0	1	0	2	1	1	0	1	1	0	1	0	0	0	3	2
16:18307970|18316734	mmu-Tango2_0001	http://159.226.67.237:8080/new/circ_detail.php?ID=mmu-Tango2_0001	-	exon	ENSMUSG00000013539	0	3	0	0	0	1	1	5	0	2	0	1	2	0	1	2	1
16:18492643|18493180	mmu-intergenic_001272	http://159.226.67.237:8080/new/circ_detail.php?ID=mmu-intergenic_001272	-	intergenic		0	0	1	1	2	1	0	2	0	0	0	1	0	1	0	0	0
16:18894774|18899457	mmu-Hira_0001	http://159.226.67.237:8080/new/circ_detail.php?ID=mmu-Hira_0001	+	exon	ENSMUSG00000022702ENSMUSG00000099908	0	1	2	3	3	1	2	1	0	4	2	1	2	1	2	1	0
16:18894774|18935179	mmu-Hira_0009	http://159.226.67.237:8080/new/circ_detail.php?ID=mmu-Hira_0009	+	exon	ENSMUSG00000022702ENSMUSG00000099908	0	0	0	0	0	0	0	0	0	2	0	1	0	0	0	0	2
16:18946346|18947518	mmu-Hira_0012	http://159.226.67.237:8080/new/circ_detail.php?ID=mmu-Hira_0012	+	exon	ENSMUSG00000022702ENSMUSG00000099908	0	0	0	0	0	0	2	0	1	1	0	1	1	0	0	0	2
16:20101992|20107643	mmu-Klhl24_0006	http://159.226.67.237:8080/new/circ_detail.php?ID=mmu-Klhl24_0006	+	exon	ENSMUSG00000062901	1	1	1	1	2	1	2	1	3	2	4	1	2	1	0	4	8
16:20101992|20120298	mmu-Klhl24_0012	http://159.226.67.237:8080/new/circ_detail.php?ID=mmu-Klhl24_0012	+	exon	ENSMUSG00000062901	0	0	2	0	0	1	1	0	0	0	2	1	0	0	0	1	1
16:20106663|20107643	mmu-Klhl24_0001	http://159.226.67.237:8080/new/circ_detail.php?ID=mmu-Klhl24_0001	+	exon	ENSMUSG00000062901	0	0	0	0	0	0	4	0	1	3	0	1	0	1	0	0	3
16:20106663|20120298	mmu-Klhl24_0002	http://159.226.67.237:8080/new/circ_detail.php?ID=mmu-Klhl24_0002	+	exon	ENSMUSG00000062901	2	3	0	0	4	1	4	2	0	2	2	1	0	1	1	6	1
16:20114561|20120298	mmu-Klhl24_0011	http://159.226.67.237:8080/new/circ_detail.php?ID=mmu-Klhl24_0011	+	exon	ENSMUSG00000062901	0	0	0	3	1	1	1	0	0	0	0	1	1	0	0	2	0
16:20150442|20162137	mmu-Yeats2_0005	http://159.226.67.237:8080/new/circ_detail.php?ID=mmu-Yeats2_0005	+	exon	ENSMUSG00000041215	0	0	1	0	1	1	0	2	3	1	0	1	0	0	0	0	2
16:20186251|20190489	mmu-Yeats2_0021	http://159.226.67.237:8080/new/circ_detail.php?ID=mmu-Yeats2_0021	+	exon	ENSMUSG00000041215	0	0	0	2	0	1	4	1	1	0	0	1	1	0	1	0	1
16:20285765|20287952	mmu-Parl_0005	http://159.226.67.237:8080/new/circ_detail.php?ID=mmu-Parl_0005	-	exon	ENSMUSG00000033918	0	2	0	0	0	1	2	0	0	0	0	1	0	0	0	0	1
16:20297593|20298326	mmu-Parl_0001	http://159.226.67.237:8080/new/circ_detail.php?ID=mmu-Parl_0001	-	exon	ENSMUSG00000033918	1	2	1	5	3	1	3	2	2	3	1	1	2	0	1	1	1
16:20338876|20357558	mmu-Abcc5_0004	http://159.226.67.237:8080/new/circ_detail.php?ID=mmu-Abcc5_0004	-	exon	ENSMUSG00000022822	1	4	2	0	0	1	2	0	1	0	1	1	2	2	1	2	0
16:20656543|20657609	mmu-Psmd2_0002	http://159.226.67.237:8080/new/circ_detail.php?ID=mmu-Psmd2_0002	+	exon	ENSMUSG00000006998	4	15	10	13	10	1	15	11	9	8	10	1	21	0	0	17	13
16:21434687|21435821	mmu-Vps8_0030	http://159.226.67.237:8080/new/circ_detail.php?ID=mmu-Vps8_0030	+	exon	ENSMUSG00000033653	1	1	0	0	3	1	0	0	0	0	1	1	5	0	0	0	0
16:21532283|21554222	mmu-Vps8_0017	http://159.226.67.237:8080/new/circ_detail.php?ID=mmu-Vps8_0017	+	exon	ENSMUSG00000033653	0	0	0	1	0	1	1	0	2	2	0	1	0	0	2	0	0
16:22250865|22259261	mmu-Tra2b_0004	http://159.226.67.237:8080/new/circ_detail.php?ID=mmu-Tra2b_0004	-	exon	ENSMUSG00000022858	2	0	0	1	2	1	0	0	0	0	0	0	0	0	0	0	0
16:22411633|22412974	mmu-Etv5_0001	http://159.226.67.237:8080/new/circ_detail.php?ID=mmu-Etv5_0001	-	exon	ENSMUSG00000013089	0	3	0	3	0	1	0	2	3	3	2	1	0	0	1	0	0
16:22584403|22591153	mmu-Dgkg_0025	http://159.226.67.237:8080/new/circ_detail.php?ID=mmu-Dgkg_0025	+	antisense	ENSMUSG00000022861	0	0	0	0	0	0	0	0	0	1	1	1	0	0	0	2	2
16:23110580|23111263	mmu-Eif4a2_0001	http://159.226.67.237:8080/new/circ_detail.php?ID=mmu-Eif4a2_0001	+	Non-Repeat	ENSMUSG00000022884	0	1	2	0	0	1	1	1	0	0	1	1	0	0	4	0	0
16:24442416|24456942	mmu-Lpp_0012	http://159.226.67.237:8080/new/circ_detail.php?ID=mmu-Lpp_0012	+	intron	ENSMUSG00000033306	0	1	0	1	0	1	2	0	0	3	0	1	0	0	3	0	2
16:24442781|24456942	mmu-Lpp_0008	http://159.226.67.237:8080/new/circ_detail.php?ID=mmu-Lpp_0008	+	exon	ENSMUSG00000033306	0	0	2	0	0	1	1	3	4	0	1	1	3	0	0	1	0
16:24608116|24661789	mmu-Lpp_0003	http://159.226.67.237:8080/new/circ_detail.php?ID=mmu-Lpp_0003	+	exon	ENSMUSG00000033306	2	0	0	0	2	1	0	0	0	3	0	1	0	1	0	1	1
16:24608116|24681871	mmu-Lpp_0010	http://159.226.67.237:8080/new/circ_detail.php?ID=mmu-Lpp_0010	+	exon	ENSMUSG00000033306	0	0	0	0	2	1	1	0	3	0	0	1	2	0	1	0	2
16:24761593|24762276	mmu-Lpp_0007	http://159.226.67.237:8080/new/circ_detail.php?ID=mmu-Lpp_0007	+	exon	ENSMUSG00000033306	0	2	1	0	0	1	1	2	0	0	0	1	0	0	1	0	0
16:24845091|24889959	mmu-Lpp_0004	http://159.226.67.237:8080/new/circ_detail.php?ID=mmu-Lpp_0004	+	exon	ENSMUSG00000033306	0	1	0	0	0	1	4	1	1	0	0	1	0	0	0	4	0
16:30537454|30547469	mmu-Tmem44_0005	http://159.226.67.237:8080/new/circ_detail.php?ID=mmu-Tmem44_0005	-	exon	ENSMUSG00000022537	0	0	0	1	0	1	2	0	0	0	0	1	0	0	2	1	0
16:30543402|30547469	mmu-Tmem44_0003	http://159.226.67.237:8080/new/circ_detail.php?ID=mmu-Tmem44_0003	-	exon	ENSMUSG00000022537	0	0	0	0	0	0	2	2	0	3	0	1	0	0	5	0	1
16:31116002|31141797	mmu-Acap2_0003	http://159.226.67.237:8080/new/circ_detail.php?ID=mmu-Acap2_0003	-	exon	ENSMUSG00000049076	0	0	0	1	1	1	0	0	3	1	0	1	2	0	1	2	1
16:31127321|31141797	mmu-Acap2_0002	http://159.226.67.237:8080/new/circ_detail.php?ID=mmu-Acap2_0002	-	exon	ENSMUSG00000049076	2	5	2	3	2	1	7	11	3	2	7	1	4	0	0	3	1
16:31788082|31797010	mmu-Dlg1_0001	http://159.226.67.237:8080/new/circ_detail.php?ID=mmu-Dlg1_0001	+	exon	ENSMUSG00000022770	3	5	3	3	2	1	6	2	3	4	0	1	1	0	1	3	3
16:31796866|31812824	mmu-Dlg1_0031	http://159.226.67.237:8080/new/circ_detail.php?ID=mmu-Dlg1_0031	+	exon	ENSMUSG00000022770	0	6	7	4	0	1	8	1	3	3	0	1	9	2	0	1	2
16:31977680|31990465	mmu-Senp5_0002	http://159.226.67.237:8080/new/circ_detail.php?ID=mmu-Senp5_0002	-	exon	ENSMUSG00000022772	0	0	0	1	2	1	2	4	3	1	1	1	0	0	0	2	0
16:31983264|31990465	mmu-Senp5_0008	http://159.226.67.237:8080/new/circ_detail.php?ID=mmu-Senp5_0008	-	exon	ENSMUSG00000022772	0	2	0	0	0	1	0	0	2	0	0	1	0	0	0	0	3
16:32027712|32037308	mmu-Pak2_0002	http://159.226.67.237:8080/new/circ_detail.php?ID=mmu-Pak2_0002	-	exon	ENSMUSG00000022781	3	0	2	1	4	1	3	3	3	0	0	1	1	1	0	0	0
16:32282311|32289240	mmu-Rnf168_0001	http://159.226.67.237:8080/new/circ_detail.php?ID=mmu-Rnf168_0001	+	exon	ENSMUSG00000014074	0	0	0	0	6	1	0	0	3	0	1	1	0	0	0	2	0
16:32367344|32376024	mmu-Ubxn7_0010	http://159.226.67.237:8080/new/circ_detail.php?ID=mmu-Ubxn7_0010	+	exon	ENSMUSG00000053774	4	0	0	3	0	1	1	0	0	1	0	1	0	0	0	1	0
16:32372394|32376024	mmu-Ubxn7_0001	http://159.226.67.237:8080/new/circ_detail.php?ID=mmu-Ubxn7_0001	+	exon	ENSMUSG00000053774	0	0	0	2	0	1	0	2	0	2	0	1	0	0	0	0	1
16:32618218|32619176	mmu-Tfrc_0002	http://159.226.67.237:8080/new/circ_detail.php?ID=mmu-Tfrc_0002	+	exon	ENSMUSG00000022797	1	4	4	4	1	1	2	2	4	2	1	1	5	0	1	6	6
16:32835914|32836620	mmu-1700021K19Rik_0007	http://159.226.67.237:8080/new/circ_detail.php?ID=mmu-1700021K19Rik_0007	-	exon	ENSMUSG00000035629	1	0	0	0	0	1	0	2	0	2	1	1	0	0	0	0	0
16:32884124|32895197	mmu-Fyttd1_0009	http://159.226.67.237:8080/new/circ_detail.php?ID=mmu-Fyttd1_0009	+	exon	ENSMUSG00000022800	0	0	0	0	0	0	0	2	2	0	0	1	0	0	0	0	0
16:32950292|32955405	mmu-Lrch3_0003	http://159.226.67.237:8080/new/circ_detail.php?ID=mmu-Lrch3_0003	+	exon	ENSMUSG00000022801	0	2	1	1	1	1	5	4	0	1	0	1	0	0	0	0	4
16:32950292|32959531	mmu-Lrch3_0011	http://159.226.67.237:8080/new/circ_detail.php?ID=mmu-Lrch3_0011	+	exon	ENSMUSG00000022801	0	0	0	0	1	1	1	0	0	2	0	1	3	0	2	3	0
16:32950292|32961744	mmu-Lrch3_0001	http://159.226.67.237:8080/new/circ_detail.php?ID=mmu-Lrch3_0001	+	exon	ENSMUSG00000022801	1	73	58	85	88	1	146	97	89	94	47	1	61	25	59	136	90
16:32950292|32981904	mmu-Lrch3_0012	http://159.226.67.237:8080/new/circ_detail.php?ID=mmu-Lrch3_0012	+	exon	ENSMUSG00000022801	0	2	0	2	2	1	0	0	0	2	0	1	0	0	2	1	1
16:32952057|32961744	mmu-Lrch3_0024	http://159.226.67.237:8080/new/circ_detail.php?ID=mmu-Lrch3_0024	+	exon	ENSMUSG00000022801	0	2	0	1	6	1	6	1	3	4	2	1	0	0	1	2	4
16:32955300|32961744	mmu-Lrch3_0005	http://159.226.67.237:8080/new/circ_detail.php?ID=mmu-Lrch3_0005	+	exon	ENSMUSG00000022801	0	0	2	0	0	1	0	0	0	2	2	1	0	0	0	0	0
16:32981828|32988481	mmu-Lrch3_0034	http://159.226.67.237:8080/new/circ_detail.php?ID=mmu-Lrch3_0034	+	exon	ENSMUSG00000022801	0	3	1	0	6	1	1	10	0	1	3	1	4	0	0	4	4
16:32981828|32994996	mmu-Lrch3_0004	http://159.226.67.237:8080/new/circ_detail.php?ID=mmu-Lrch3_0004	+	exon	ENSMUSG00000022801	0	0	0	0	0	0	2	0	4	1	0	1	0	0	0	0	0
16:33421321|33434974	mmu-Zfp148_0015	http://159.226.67.237:8080/new/circ_detail.php?ID=mmu-Zfp148_0015	+	exon	ENSMUSG00000022811	14	16	12	36	39	1	38	24	34	39	5	1	27	7	14	24	31
16:33421321|33457001	mmu-Zfp148_0009	http://159.226.67.237:8080/new/circ_detail.php?ID=mmu-Zfp148_0009	+	exon	ENSMUSG00000022811	0	5	2	3	0	1	4	2	0	0	2	1	3	0	0	0	0
16:33466855|33468183	mmu-Zfp148_0003	http://159.226.67.237:8080/new/circ_detail.php?ID=mmu-Zfp148_0003	+	exon	ENSMUSG00000022811	1	2	2	2	5	1	6	2	2	2	0	1	1	0	1	4	3
16:33692806|33710699	mmu-Heg1_0009	http://159.226.67.237:8080/new/circ_detail.php?ID=mmu-Heg1_0009	+	intron	ENSMUSG00000075254	0	0	0	1	2	1	0	0	1	0	0	1	3	0	0	0	0
16:33706916|33710699	mmu-Heg1_0014	http://159.226.67.237:8080/new/circ_detail.php?ID=mmu-Heg1_0014	+	exon	ENSMUSG00000075254	0	1	3	3	0	1	2	0	2	1	1	1	2	0	1	4	2
16:33719507|33742496	mmu-Heg1_0004	http://159.226.67.237:8080/new/circ_detail.php?ID=mmu-Heg1_0004	+	exon	ENSMUSG00000075254	1	0	0	0	0	1	4	0	2	5	0	1	0	1	3	2	1
16:33725425|33730593	mmu-Heg1_0011	http://159.226.67.237:8080/new/circ_detail.php?ID=mmu-Heg1_0011	+	exon	ENSMUSG00000075254	0	1	1	0	5	1	1	1	3	2	0	1	0	0	2	3	2
16:33725425|33742496	mmu-Heg1_0013	http://159.226.67.237:8080/new/circ_detail.php?ID=mmu-Heg1_0013	+	exon	ENSMUSG00000075254	1	0	2	0	1	1	3	3	4	5	4	1	2	3	4	1	3
16:33725425|33751209	mmu-Heg1_0008	http://159.226.67.237:8080/new/circ_detail.php?ID=mmu-Heg1_0008	+	exon	ENSMUSG00000075254	0	1	5	3	0	1	2	6	2	2	0	1	3	0	1	1	2
16:33735541|33742496	mmu-Heg1_0001	http://159.226.67.237:8080/new/circ_detail.php?ID=mmu-Heg1_0001	+	exon	ENSMUSG00000075254	0	0	1	2	0	1	1	2	2	5	0	1	0	0	0	0	0
16:33735541|33751209	mmu-Heg1_0002	http://159.226.67.237:8080/new/circ_detail.php?ID=mmu-Heg1_0002	+	exon	ENSMUSG00000075254	0	0	0	0	0	0	0	2	0	0	2	1	0	0	0	0	2
16:34171272|34189737	mmu-Kalrn_0001	http://159.226.67.237:8080/new/circ_detail.php?ID=mmu-Kalrn_0001	-	exon	ENSMUSG00000061751	0	0	0	0	0	0	3	1	0	1	1	1	0	0	2	1	0
16:35267180|35274565	mmu-Adcy5_0001	http://159.226.67.237:8080/new/circ_detail.php?ID=mmu-Adcy5_0001	+	exon	ENSMUSG00000022840	2	3	1	0	0	1	4	0	0	0	0	1	0	1	0	1	0
16:35449403|35456545	mmu-Pdia5_0001	http://159.226.67.237:8080/new/circ_detail.php?ID=mmu-Pdia5_0001	-	exon	ENSMUSG00000022844	1	0	0	2	0	1	0	0	4	0	0	1	0	0	0	0	1
16:35449403|35466657	mmu-Pdia5_0010	http://159.226.67.237:8080/new/circ_detail.php?ID=mmu-Pdia5_0010	-	exon	ENSMUSG00000022844	1	1	3	3	1	1	6	3	3	3	2	1	2	0	3	6	6
16:35929011|35931590	mmu-Dtx3l_0002	http://159.226.67.237:8080/new/circ_detail.php?ID=mmu-Dtx3l_0002	-	exon	ENSMUSG00000049502	2	0	0	0	0	1	2	2	0	2	0	1	0	0	1	2	0
16:35929303|35931590	mmu-Dtx3l_0001	http://159.226.67.237:8080/new/circ_detail.php?ID=mmu-Dtx3l_0001	-	exon	ENSMUSG00000049502	6	6	3	8	4	1	9	3	13	7	3	1	7	0	8	1	10
16:35963975|35964364	mmu-Parp9_0002	http://159.226.67.237:8080/new/circ_detail.php?ID=mmu-Parp9_0002	+	exon	ENSMUSG00000022906	0	0	1	0	1	1	0	1	3	2	0	1	1	0	1	0	0
16:36000182|36002950	mmu-Kpna1_0004	http://159.226.67.237:8080/new/circ_detail.php?ID=mmu-Kpna1_0004	+	exon	ENSMUSG00000022905	1	0	0	0	2	1	4	2	0	0	0	1	0	0	0	0	0
16:36904553|36919796	mmu-Golgb1_0005	http://159.226.67.237:8080/new/circ_detail.php?ID=mmu-Golgb1_0005	+	exon	ENSMUSG00000034243	0	0	1	1	0	1	5	0	0	0	1	1	0	0	2	0	2
16:37877049|37878564	mmu-Lrrc58_0001	http://159.226.67.237:8080/new/circ_detail.php?ID=mmu-Lrrc58_0001	+	exon	ENSMUSG00000034158	6	8	3	2	5	1	19	6	4	12	7	1	5	1	4	7	8
16:38217113|38228776	mmu-Gsk3b_0004	http://159.226.67.237:8080/new/circ_detail.php?ID=mmu-Gsk3b_0004	+	exon	ENSMUSG00000022812	0	0	0	0	0	0	1	0	2	1	2	1	0	0	0	0	0
16:38219972|38228776	mmu-Gsk3b_0001	http://159.226.67.237:8080/new/circ_detail.php?ID=mmu-Gsk3b_0001	+	exon	ENSMUSG00000022812	0	0	0	1	1	1	1	3	0	2	0	1	0	1	0	2	2
16:3911451|3919564	mmu-Cluap1_0003	http://159.226.67.237:8080/new/circ_detail.php?ID=mmu-Cluap1_0003	+	exon	ENSMUSG00000014232	0	1	0	0	0	1	3	0	0	0	0	1	0	0	0	0	4
16:4107428|4128686	mmu-Crebbp_0015	http://159.226.67.237:8080/new/circ_detail.php?ID=mmu-Crebbp_0015	-	exon	ENSMUSG00000022521	0	0	0	0	2	1	0	0	2	0	0	1	0	0	0	2	0
16:4124170|4128686	mmu-Crebbp_0011	http://159.226.67.237:8080/new/circ_detail.php?ID=mmu-Crebbp_0011	-	exon	ENSMUSG00000022521	0	1	0	0	0	1	0	0	0	0	0	0	2	0	0	2	0
16:4137366|4155033	mmu-Crebbp_0014	http://159.226.67.237:8080/new/circ_detail.php?ID=mmu-Crebbp_0014	-	exon	ENSMUSG00000022521	2	2	4	1	2	1	8	2	5	4	2	1	1	0	0	6	2
16:4154857|4180133	mmu-Crebbp_0001	http://159.226.67.237:8080/new/circ_detail.php?ID=mmu-Crebbp_0001	-	exon	ENSMUSG00000022521	0	0	0	2	0	1	4	3	3	0	0	1	0	0	3	5	6
16:4179424|4180133	mmu-Crebbp_0002	http://159.226.67.237:8080/new/circ_detail.php?ID=mmu-Crebbp_0002	-	exon	ENSMUSG00000022521	0	0	0	0	1	1	0	0	1	2	0	1	1	0	0	0	3
16:4294663|4312789	mmu-Adcy9_0001	http://159.226.67.237:8080/new/circ_detail.php?ID=mmu-Adcy9_0001	-	exon	ENSMUSG00000005580	0	0	0	0	2	1	2	3	0	2	4	1	1	0	0	0	2
16:4304377|4312789	mmu-Adcy9_0002	http://159.226.67.237:8080/new/circ_detail.php?ID=mmu-Adcy9_0002	-	exon	ENSMUSG00000005580	0	2	0	1	2	1	3	0	1	1	0	1	3	0	0	0	0
16:43569681|43577748	mmu-Zbtb20_0001	http://159.226.67.237:8080/new/circ_detail.php?ID=mmu-Zbtb20_0001	+	exon	ENSMUSG00000022708	0	5	4	4	8	1	9	17	1	5	4	1	2	2	4	6	7
16:44028679|44040158	mmu-intergenic_000037	http://159.226.67.237:8080/new/circ_detail.php?ID=mmu-intergenic_000037	-	intergenic		0	0	0	0	0	0	2	3	0	0	0	1	0	0	0	0	0
16:44200614|44205080	mmu-Gm608_0003	http://159.226.67.237:8080/new/circ_detail.php?ID=mmu-Gm608_0003	+	exon	ENSMUSG00000068284	0	0	1	5	0	1	4	0	1	1	1	1	1	0	0	6	0
16:44520225|44521335	mmu-Boc_0001	http://159.226.67.237:8080/new/circ_detail.php?ID=mmu-Boc_0001	-	exon	ENSMUSG00000022687	2	0	0	0	0	1	1	5	1	2	0	1	0	0	0	3	3
16:45116246|45118249	mmu-Ccdc80_0001	http://159.226.67.237:8080/new/circ_detail.php?ID=mmu-Ccdc80_0001	+	exon	ENSMUSG00000022665	0	1	2	4	0	1	4	5	3	0	4	1	0	0	0	0	2
16:45392245|45400303	mmu-Cd200_0001	http://159.226.67.237:8080/new/circ_detail.php?ID=mmu-Cd200_0001	-	exon	ENSMUSG00000022661	0	0	2	1	0	1	0	0	0	0	2	1	2	1	1	1	1
16:45777713|45789117	mmu-Phldb2_0017	http://159.226.67.237:8080/new/circ_detail.php?ID=mmu-Phldb2_0017	-	exon	ENSMUSG00000033149	1	1	2	1	0	1	2	3	1	3	1	1	0	0	0	3	5
16:46454624|46464159	mmu-Pvrl3_0004	http://159.226.67.237:8080/new/circ_detail.php?ID=mmu-Pvrl3_0004	-	exon	ENSMUSG00000022656	0	1	0	0	0	1	1	3	2	0	1	1	0	0	0	0	0
16:48972222|48984635	mmu-Dzip3_0004	http://159.226.67.237:8080/new/circ_detail.php?ID=mmu-Dzip3_0004	-	exon	ENSMUSG00000064061	0	1	0	2	0	1	1	2	0	1	0	1	0	0	1	0	0
16:4918866|4924532	mmu-Mgrn1_0009	http://159.226.67.237:8080/new/circ_detail.php?ID=mmu-Mgrn1_0009	+	exon	ENSMUSG00000022517	0	2	1	0	0	1	3	4	0	2	1	1	0	0	0	1	2
16:4918866|4927901	mmu-Mgrn1_0010	http://159.226.67.237:8080/new/circ_detail.php?ID=mmu-Mgrn1_0010	+	exon	ENSMUSG00000022517	0	0	0	0	0	0	0	0	2	1	0	1	0	0	0	2	1
16:50262416|50280539	mmu-Bbx_0002	http://159.226.67.237:8080/new/circ_detail.php?ID=mmu-Bbx_0002	-	exon	ENSMUSG00000022641	0	0	0	2	0	1	0	0	0	3	0	1	0	0	0	0	0
16:5026508|5037057	mmu-Glyr1_0001	http://159.226.67.237:8080/new/circ_detail.php?ID=mmu-Glyr1_0001	-	exon	ENSMUSG00000022536	0	0	0	0	4	1	0	0	0	0	0	0	0	0	2	1	0
16:50274547|50280539	mmu-Bbx_0001	http://159.226.67.237:8080/new/circ_detail.php?ID=mmu-Bbx_0001	-	exon	ENSMUSG00000022641	1	0	0	0	1	1	0	0	3	2	0	1	0	0	0	0	0
16:5073009|5074512	mmu-Ubn1_0004	http://159.226.67.237:8080/new/circ_detail.php?ID=mmu-Ubn1_0004	+	exon	ENSMUSG00000039473	0	0	0	2	1	1	0	1	0	0	0	1	0	0	0	0	2
16:5171861|5173166	mmu-Sec14l5_0001	http://159.226.67.237:8080/new/circ_detail.php?ID=mmu-Sec14l5_0001	+	exon	ENSMUSG00000091712	3	0	0	0	0	1	0	1	0	3	0	1	3	0	1	2	1
16:52174354|52194278	mmu-Cblb_0016	http://159.226.67.237:8080/new/circ_detail.php?ID=mmu-Cblb_0016	+	exon	ENSMUSG00000022637	4	1	1	0	2	1	0	1	0	0	1	1	0	1	0	1	2
16:52183212|52194278	mmu-Cblb_0017	http://159.226.67.237:8080/new/circ_detail.php?ID=mmu-Cblb_0017	+	exon	ENSMUSG00000022637	0	0	0	1	0	1	0	1	3	0	2	1	0	0	0	0	0
16:55980595|55982406	mmu-Zbtb11_0001	http://159.226.67.237:8080/new/circ_detail.php?ID=mmu-Zbtb11_0001	+	exon	ENSMUSG00000022601	0	1	1	0	0	1	0	2	0	0	0	1	0	0	0	3	1
16:56556879|56575154	mmu-Abi3bp_0002	http://159.226.67.237:8080/new/circ_detail.php?ID=mmu-Abi3bp_0002	+	exon	ENSMUSG00000035258	0	0	0	0	0	0	0	3	3	1	2	1	0	0	1	0	0
16:57181492|57186680	mmu-Tbc1d23_0011	http://159.226.67.237:8080/new/circ_detail.php?ID=mmu-Tbc1d23_0011	-	intron	ENSMUSG00000022749	1	0	0	1	3	1	0	4	0	0	1	1	1	1	2	0	2
16:57506599|57513444	mmu-Filip1l_0002	http://159.226.67.237:8080/new/circ_detail.php?ID=mmu-Filip1l_0002	+	exon	ENSMUSG00000043336	0	2	0	2	0	1	1	1	1	1	0	1	0	0	0	3	0
16:57569650|57572425	mmu-Filip1l_0001	http://159.226.67.237:8080/new/circ_detail.php?ID=mmu-Filip1l_0001	+	exon	ENSMUSG00000043336	15	1	11	18	27	1	30	8	15	19	8	1	14	16	11	30	28
16:58424561|58433463	mmu-Dcbld2_0007	http://159.226.67.237:8080/new/circ_detail.php?ID=mmu-Dcbld2_0007	+	exon	ENSMUSG00000035107	9	11	7	7	13	1	24	35	38	26	13	1	15	8	10	20	20
16:58424561|58451785	mmu-Dcbld2_0001	http://159.226.67.237:8080/new/circ_detail.php?ID=mmu-Dcbld2_0001	+	exon	ENSMUSG00000035107	0	0	0	0	0	0	2	0	0	0	0	1	0	0	1	2	0
16:58424561|58463108	mmu-Dcbld2_0008	http://159.226.67.237:8080/new/circ_detail.php?ID=mmu-Dcbld2_0008	+	exon	ENSMUSG00000035107	0	2	0	1	0	1	1	3	3	0	1	1	0	1	1	2	0
16:58484763|58493861	mmu-St3gal6_0002	http://159.226.67.237:8080/new/circ_detail.php?ID=mmu-St3gal6_0002	-	exon	ENSMUSG00000022747	0	2	0	4	1	1	4	2	3	3	1	1	5	0	2	0	0
16:58484763|58507614	mmu-St3gal6_0001	http://159.226.67.237:8080/new/circ_detail.php?ID=mmu-St3gal6_0001	-	exon	ENSMUSG00000022747	4	20	24	11	6	1	29	16	14	12	7	1	10	3	14	18	29
16:58493680|58507614	mmu-St3gal6_0006	http://159.226.67.237:8080/new/circ_detail.php?ID=mmu-St3gal6_0006	-	exon	ENSMUSG00000022747	0	0	0	2	2	1	0	0	0	0	0	0	2	1	0	2	1
16:59503125|59524970	mmu-Crybg3_0001	http://159.226.67.237:8080/new/circ_detail.php?ID=mmu-Crybg3_0001	-	exon	ENSMUSG00000022723	1	3	2	1	4	1	1	5	4	4	0	1	0	0	1	4	3
16:59522084|59544165	mmu-Crybg3_0005	http://159.226.67.237:8080/new/circ_detail.php?ID=mmu-Crybg3_0005	-	exon	ENSMUSG00000022723	0	0	1	0	0	1	2	0	0	2	0	1	1	1	1	2	4
16:5952577|5956863	mmu-intergenic_000139	http://159.226.67.237:8080/new/circ_detail.php?ID=mmu-intergenic_000139	+	intergenic		0	1	2	1	3	1	0	0	2	1	0	1	1	0	0	0	0
16:59536698|59550549	mmu-Crybg3_0002	http://159.226.67.237:8080/new/circ_detail.php?ID=mmu-Crybg3_0002	-	exon	ENSMUSG00000022723	1	1	2	0	1	1	0	1	1	0	1	1	0	0	1	3	0
16:5955487|5956863	mmu-intergenic_000142	http://159.226.67.237:8080/new/circ_detail.php?ID=mmu-intergenic_000142	+	intergenic		0	4	2	4	4	1	1	2	0	2	0	1	0	0	5	0	2
16:5956249|5956863	mmu-intergenic_000076	http://159.226.67.237:8080/new/circ_detail.php?ID=mmu-intergenic_000076	+	intergenic		4	0	1	3	2	1	4	0	0	0	0	1	1	0	3	0	0
16:62811849|62830813	mmu-Arl13b_0004	http://159.226.67.237:8080/new/circ_detail.php?ID=mmu-Arl13b_0004	-	exon	ENSMUSG00000022911	1	0	0	0	1	1	4	3	2	0	0	1	0	1	0	1	1
16:62827164|62830813	mmu-Arl13b_0001	http://159.226.67.237:8080/new/circ_detail.php?ID=mmu-Arl13b_0001	-	exon	ENSMUSG00000022911	0	0	2	6	9	1	8	3	3	3	0	1	0	0	3	6	6
16:70433545|70441319	mmu-Gbe1_0009	http://159.226.67.237:8080/new/circ_detail.php?ID=mmu-Gbe1_0009	+	exon	ENSMUSG00000022707	5	20	15	14	6	1	20	14	20	22	14	1	9	8	11	22	18
16:7285478|7306461	mmu-Rbfox1_0017	http://159.226.67.237:8080/new/circ_detail.php?ID=mmu-Rbfox1_0017	+	exon	ENSMUSG00000008658	2	0	2	1	3	1	1	0	0	0	0	1	0	0	1	0	1
16:72933213|72935786	mmu-Robo1_0006	http://159.226.67.237:8080/new/circ_detail.php?ID=mmu-Robo1_0006	+	exon	ENSMUSG00000022883	0	0	1	1	1	1	5	4	7	4	1	1	1	1	0	7	0
16:7352932|7392040	mmu-Rbfox1_0018	http://159.226.67.237:8080/new/circ_detail.php?ID=mmu-Rbfox1_0018	+	intron	ENSMUSG00000008658	1	0	2	0	0	1	3	0	0	0	0	1	0	0	0	1	1
16:76330746|76352549	mmu-Nrip1_0002	http://159.226.67.237:8080/new/circ_detail.php?ID=mmu-Nrip1_0002	-	exon	ENSMUSG00000048490	0	0	0	0	0	0	1	0	3	0	5	1	0	2	4	3	0
16:77069053|77083949	mmu-Usp25_0004	http://159.226.67.237:8080/new/circ_detail.php?ID=mmu-Usp25_0004	+	exon	ENSMUSG00000022867	0	0	0	0	2	1	0	1	0	0	0	1	0	1	0	2	0
16:77071644|77076521	mmu-Usp25_0033	http://159.226.67.237:8080/new/circ_detail.php?ID=mmu-Usp25_0033	+	exon	ENSMUSG00000022867	0	0	0	0	1	1	3	1	0	0	0	1	0	0	0	0	4
16:84720270|84732481	mmu-Mrpl39_0002	http://159.226.67.237:8080/new/circ_detail.php?ID=mmu-Mrpl39_0002	-	exon	ENSMUSG00000022889	0	0	0	0	0	0	2	0	0	0	0	1	0	0	2	0	0
16:85013627|85030365	mmu-App_0003	http://159.226.67.237:8080/new/circ_detail.php?ID=mmu-App_0003	-	exon	ENSMUSG00000022892	4	3	0	5	12	1	4	8	3	4	4	1	3	2	1	3	9
16:85013627|85043743	mmu-App_0001	http://159.226.67.237:8080/new/circ_detail.php?ID=mmu-App_0001	-	intron	ENSMUSG00000022892	5	4	1	3	6	1	8	6	7	6	3	1	5	1	11	5	7
[truncated: 4,644 more rows]
